# Supplementary material for: Tramtrack Is Genetically Upstream of Genes Controlling Tracheal Tube Size in Drosophila
Source: PLoS One. 2011 Dec 22;6(12):e28985. doi: 10.1371/journal.pone.0028985 (PMC3245245; doi:10.1371/journal.pone.0028985)
Supplement: Table S2 — Comparison of raw signal intensities for selected marker genes. (XLS) [file pone.0028985.s006.xls]

## Sheet: Sheet1
Supplementary Table 2: Comparison of raw signal intensities for selected marker genes
Raw signal intensities for embryos (raw emb) or sorted cells (raw cells) are shown for selected marker genes. The adjusted cell (adj cell) is the normalised gene expression value, after normalisation to 32 genes involved in glycolysis and >120 nuclear genes involved in oxidative phosphorylation. The difference reflects the enrichment of the marker in comparison to entire embryos. It is noteworthy…
Comparison of gene expression values of sorted cells versus whole embryos (mutant experiments)
Symbol	ID / function	Raw emb	Raw cell	Adj cell	Difference
trh	FBgn0003749 / key regulator of tracheal development	9.13	10.26	11.29	2.16
btl	FBgn0005592 / receptor in trachea and midline	7.7	8.57	9.43	1.73
dys	FBgn0039411 / specifically expressed in fusion cells	4.31	4.99	5.49	1.18
ttk	FBgn0003870 / expressed in trachea and most of the rest of the embryo	9.87	10.15	11.17	1.3
sim	FBgn0004666 / key regulator of the midline	7.42	7.91	8.7	1.28
twi	FBgn0003900 / key regulator of the mesoderm	8.72	6.48	7.13	-1.59
Mef2	FBgn0011656 / key regulator of muscle development	10.15	9.87	10.86	0.71
Srp	FBgn0003507 / broad mesodermal, a fatbody marker	8.09	10.05	11.06	2.97
Adp	FBgn0000057 / a fatbody/yolk marker	8.26	7.84	8.62	0.36
Comparison of gene expression values of sorted cells versus whole embryos (over-expression experiments)
Symbol	ID / function	Raw emb	Raw cell	Adj cell	Difference
trh	FBgn0003749 / key regulator of tracheal development	11.37	12.43	13.67	2.3
btl	FBgn0005592 / receptor in trachea and midline	9.5	11.04	12.15	2.65
sim	FBgn0004666 / key regulator of the midline	9.06	10.44	11.48	2.42
twi	FBgn0003900 / key regulator of the mesoderm	9.42	6.53	7.18	-2.24
Mef2	FBgn0011656 / key regulator of muscle development	8.4	6.44	7.08	-1.32
Srp	FBgn0003507 / broad mesodermal, a fatbody marker	10.5	11.33	12.46	1.96
