# Supplementary material for: Tramtrack Is Genetically Upstream of Genes Controlling Tracheal Tube Size in Drosophila
Source: PLoS One. 2011 Dec 22;6(12):e28985. doi: 10.1371/journal.pone.0028985 (PMC3245245; doi:10.1371/journal.pone.0028985)
Supplement: Table S4 — Over-represented Gene Ontology categories. (XLS) [file pone.0028985.s008.xls]

## Sheet: Sheet1
Supplementary Table 4: Over-represented Gene Ontology categories
Candidate gene lists were analysed for Gene Ontology enrichment using the FlyMine widget with default parameters for cutoff and correction. Note that only the here presented gene lists showed significant enrichment for GO categories, whereas the other gene lists did not exhibit any strong signature.
GO ID	GO term	p-value	genes
ttkD2-50 mutant embryos, up-regulated genes
GO:0007292	female gamete generation	5.7314e-13	FBgn0000114, FBgn0000146, FBgn0000158, FBgn0000166, FBgn0000182, FBgn0000250, FBgn0000352, FBgn0000382, FBgn0000479, FBgn0001079, FBgn0001137, FBgn0001624, FBgn0001990, FBgn0002652, FBgn0002781, FBgn0002926, FBgn0002962, FBgn0003015, FBgn0003023, FBgn0003138, FBgn0003450, FBgn0003482, FBgn0003483, FBgn0003655, FBgn0003721, FBgn0003733, FBgn0003983, FBgn0004045, FBgn0004400, FBgn0004649, FBgn00046…
GO:0048610	cellular process involved in reproduction	6.63842e-13	FBgn0000114, FBgn0000146, FBgn0000158, FBgn0000182, FBgn0000250, FBgn0000352, FBgn0000382, FBgn0001120, FBgn0001137, FBgn0001624, FBgn0001990, FBgn0002652, FBgn0002673, FBgn0002781, FBgn0002926, FBgn0002962, FBgn0003015, FBgn0003023, FBgn0003114, FBgn0003450, FBgn0003482, FBgn0003483, FBgn0003655, FBgn0003721, FBgn0003733, FBgn0003983, FBgn0004045, FBgn0004400, FBgn0004649, FBgn0004650, FBgn00048…
GO:0048477	oogenesis	1.37995e-12	FBgn0000114, FBgn0000146, FBgn0000158, FBgn0000166, FBgn0000182, FBgn0000250, FBgn0000352, FBgn0000382, FBgn0000479, FBgn0001079, FBgn0001137, FBgn0001624, FBgn0001990, FBgn0002652, FBgn0002781, FBgn0002926, FBgn0002962, FBgn0003015, FBgn0003023, FBgn0003138, FBgn0003450, FBgn0003482, FBgn0003483, FBgn0003655, FBgn0003721, FBgn0003733, FBgn0003983, FBgn0004400, FBgn0004649, FBgn0004650, FBgn00048…
GO:0019953	sexual reproduction	2.3094e-11	FBgn0000114, FBgn0000146, FBgn0000158, FBgn0000166, FBgn0000182, FBgn0000250, FBgn0000352, FBgn0000382, FBgn0000479, FBgn0001079, FBgn0001120, FBgn0001137, FBgn0001624, FBgn0001990, FBgn0002652, FBgn0002673, FBgn0002781, FBgn0002926, FBgn0002962, FBgn0003015, FBgn0003023, FBgn0003114, FBgn0003138, FBgn0003450, FBgn0003482, FBgn0003483, FBgn0003655, FBgn0003721, FBgn0003733, FBgn0003983, FBgn00040…
GO:0007276	gamete generation	4.58179e-10	FBgn0000114, FBgn0000146, FBgn0000158, FBgn0000166, FBgn0000182, FBgn0000250, FBgn0000352, FBgn0000382, FBgn0000479, FBgn0001079, FBgn0001137, FBgn0001624, FBgn0001990, FBgn0002652, FBgn0002673, FBgn0002781, FBgn0002926, FBgn0002962, FBgn0003015, FBgn0003023, FBgn0003138, FBgn0003450, FBgn0003482, FBgn0003483, FBgn0003655, FBgn0003721, FBgn0003733, FBgn0003983, FBgn0004045, FBgn0004400, FBgn00046…
GO:0032504	multicellular organism reproduction	1.11741e-08	FBgn0000114, FBgn0000146, FBgn0000158, FBgn0000166, FBgn0000182, FBgn0000250, FBgn0000352, FBgn0000382, FBgn0000479, FBgn0001079, FBgn0001137, FBgn0001624, FBgn0001990, FBgn0002652, FBgn0002673, FBgn0002781, FBgn0002926, FBgn0002962, FBgn0003015, FBgn0003023, FBgn0003138, FBgn0003450, FBgn0003482, FBgn0003483, FBgn0003655, FBgn0003710, FBgn0003721, FBgn0003733, FBgn0003983, FBgn0004045, FBgn00044…
GO:0048609	multicellular organismal reproductive process	1.11741e-08	FBgn0000114, FBgn0000146, FBgn0000158, FBgn0000166, FBgn0000182, FBgn0000250, FBgn0000352, FBgn0000382, FBgn0000479, FBgn0001079, FBgn0001137, FBgn0001624, FBgn0001990, FBgn0002652, FBgn0002673, FBgn0002781, FBgn0002926, FBgn0002962, FBgn0003015, FBgn0003023, FBgn0003138, FBgn0003450, FBgn0003482, FBgn0003483, FBgn0003655, FBgn0003710, FBgn0003721, FBgn0003733, FBgn0003983, FBgn0004045, FBgn00044…
GO:0000003	reproduction	1.49405e-08	FBgn0000114, FBgn0000146, FBgn0000158, FBgn0000166, FBgn0000182, FBgn0000250, FBgn0000352, FBgn0000382, FBgn0000479, FBgn0001079, FBgn0001120, FBgn0001137, FBgn0001624, FBgn0001990, FBgn0002652, FBgn0002673, FBgn0002781, FBgn0002926, FBgn0002962, FBgn0003015, FBgn0003023, FBgn0003114, FBgn0003138, FBgn0003450, FBgn0003482, FBgn0003483, FBgn0003655, FBgn0003710, FBgn0003721, FBgn0003733, FBgn00039…
GO:0022414	reproductive process	1.49405e-08	FBgn0000114, FBgn0000146, FBgn0000158, FBgn0000166, FBgn0000182, FBgn0000250, FBgn0000352, FBgn0000382, FBgn0000479, FBgn0001079, FBgn0001120, FBgn0001137, FBgn0001624, FBgn0001990, FBgn0002652, FBgn0002673, FBgn0002781, FBgn0002926, FBgn0002962, FBgn0003015, FBgn0003023, FBgn0003114, FBgn0003138, FBgn0003450, FBgn0003482, FBgn0003483, FBgn0003655, FBgn0003710, FBgn0003721, FBgn0003733, FBgn00039…
GO:0003006	developmental process involved in reproduction	9.72114e-08	FBgn0000114, FBgn0000146, FBgn0000158, FBgn0000182, FBgn0000250, FBgn0000352, FBgn0000382, FBgn0001079, FBgn0001137, FBgn0001624, FBgn0001990, FBgn0002652, FBgn0002673, FBgn0002926, FBgn0002962, FBgn0003015, FBgn0003023, FBgn0003450, FBgn0003482, FBgn0003483, FBgn0003655, FBgn0003721, FBgn0003733, FBgn0003983, FBgn0004045, FBgn0004400, FBgn0004650, FBgn0004811, FBgn0004872, FBgn0004882, FBgn00053…
GO:0007304	chorion-containing eggshell formation	2.15374e-06	FBgn0000146, FBgn0000250, FBgn0001137, FBgn0002652, FBgn0002926, FBgn0003482, FBgn0003483, FBgn0003733, FBgn0003983, FBgn0004400, FBgn0004650, FBgn0004811, FBgn0005390, FBgn0041164, FBgn0041252, FBgn0261266, FBgn0261285
GO:0030703	eggshell formation	2.15374e-06	FBgn0000146, FBgn0000250, FBgn0001137, FBgn0002652, FBgn0002926, FBgn0003482, FBgn0003483, FBgn0003733, FBgn0003983, FBgn0004400, FBgn0004650, FBgn0004811, FBgn0005390, FBgn0041164, FBgn0041252, FBgn0261266, FBgn0261285
GO:0009798	axis specification	4.4496e-05	FBgn0000146, FBgn0000166, FBgn0000250, FBgn0000382, FBgn0001137, FBgn0001990, FBgn0002926, FBgn0002962, FBgn0003015, FBgn0003450, FBgn0003482, FBgn0003483, FBgn0003655, FBgn0003721, FBgn0003733, FBgn0004650, FBgn0004882, FBgn0005390, FBgn0016034, FBgn0034098, FBgn0041164, FBgn0041775, FBgn0261524
GO:0010608	posttranscriptional regulation of gene expression	4.99352e-05	FBgn0000114, FBgn0000146, FBgn0000166, FBgn0000182, FBgn0000352, FBgn0001079, FBgn0002962, FBgn0003015, FBgn0003138, FBgn0003483, FBgn0004872, FBgn0004882, FBgn0010113, FBgn0013746, FBgn0019990, FBgn0027055, FBgn0034098, FBgn0037327, FBgn0041164
GO:0009994	oocyte differentiation	0.000112278	FBgn0000146, FBgn0001137, FBgn0001990, FBgn0002926, FBgn0002962, FBgn0003015, FBgn0003450, FBgn0003482, FBgn0003483, FBgn0003655, FBgn0003721, FBgn0004882, FBgn0016034, FBgn0034098, FBgn0037620, FBgn0041164, FBgn0041775, FBgn0260780, FBgn0261524
GO:0046011	regulation of oskar mRNA translation	0.000233347	FBgn0000114, FBgn0000146, FBgn0000182, FBgn0003015, FBgn0004882, FBgn0034098, FBgn0041164
GO:0048599	oocyte development	0.000667325	FBgn0000146, FBgn0001137, FBgn0001990, FBgn0002926, FBgn0002962, FBgn0003015, FBgn0003450, FBgn0003483, FBgn0003655, FBgn0003721, FBgn0004882, FBgn0016034, FBgn0034098, FBgn0041164, FBgn0041775, FBgn0260780, FBgn0261524
GO:0030707	ovarian follicle cell development	0.000856307	FBgn0000146, FBgn0000182, FBgn0000250, FBgn0000352, FBgn0000382, FBgn0001137, FBgn0001624, FBgn0002652, FBgn0002926, FBgn0003482, FBgn0003483, FBgn0003733, FBgn0003983, FBgn0004400, FBgn0004650, FBgn0004811, FBgn0005390, FBgn0041164, FBgn0041252, FBgn0261266, FBgn0261285, FBgn0261987
GO:0007309	oocyte axis specification	0.00102112	FBgn0000146, FBgn0001137, FBgn0001990, FBgn0002926, FBgn0002962, FBgn0003015, FBgn0003450, FBgn0003483, FBgn0003655, FBgn0003721, FBgn0004882, FBgn0016034, FBgn0034098, FBgn0041164, FBgn0041775, FBgn0261524
GO:0030717	karyosome formation	0.00162708	FBgn0000146, FBgn0003482, FBgn0003483, FBgn0027889, FBgn0033921, FBgn0034098, FBgn0086251, FBgn0261266
GO:0007308	oocyte construction	0.00173114	FBgn0000146, FBgn0001137, FBgn0001990, FBgn0002926, FBgn0002962, FBgn0003015, FBgn0003450, FBgn0003483, FBgn0003655, FBgn0003721, FBgn0004882, FBgn0016034, FBgn0034098, FBgn0041164, FBgn0041775, FBgn0261524
GO:0048469	cell maturation	0.00180342	FBgn0000146, FBgn0001137, FBgn0001990, FBgn0002926, FBgn0002962, FBgn0003015, FBgn0003450, FBgn0003483, FBgn0003655, FBgn0003721, FBgn0004882, FBgn0016034, FBgn0034098, FBgn0041164, FBgn0041775, FBgn0260780, FBgn0261524
GO:0051246	regulation of protein metabolic process	0.00193359	FBgn0000114, FBgn0000146, FBgn0000166, FBgn0000182, FBgn0000352, FBgn0001079, FBgn0002962, FBgn0003015, FBgn0003138, FBgn0003210, FBgn0004882, FBgn0005632, FBgn0011737, FBgn0019990, FBgn0023216, FBgn0034098, FBgn0037327, FBgn0040505, FBgn0041164, FBgn0063923, FBgn0259791, FBgn0261524
GO:0007306	eggshell chorion assembly	0.00204259	FBgn0000146, FBgn0000250, FBgn0001137, FBgn0002652, FBgn0002926, FBgn0003482, FBgn0003483, FBgn0004650, FBgn0041164, FBgn0041252, FBgn0261266, FBgn0261285
GO:0022412	cellular process involved in reproduction in multicellular organism	0.00295252	FBgn0000146, FBgn0000250, FBgn0001137, FBgn0002652, FBgn0002926, FBgn0003482, FBgn0003483, FBgn0004650, FBgn0041164, FBgn0041252, FBgn0261266, FBgn0261285
GO:0046843	dorsal appendage formation	0.00309815	FBgn0000146, FBgn0000250, FBgn0001137, FBgn0002652, FBgn0003482, FBgn0003483, FBgn0041164, FBgn0261266, FBgn0261285
GO:0009950	dorsal/ventral axis specification	0.00352891	FBgn0000250, FBgn0000382, FBgn0001137, FBgn0001990, FBgn0002926, FBgn0003450, FBgn0003482, FBgn0003483, FBgn0004882, FBgn0016034, FBgn0034098, FBgn0041775
GO:0007049	cell cycle	0.00459223	FBgn0000114, FBgn0000146, FBgn0000158, FBgn0000182, FBgn0000382, FBgn0001120, FBgn0001624, FBgn0002645, FBgn0002673, FBgn0002781, FBgn0002901, FBgn0002962, FBgn0003023, FBgn0003114, FBgn0003138, FBgn0003482, FBgn0003483, FBgn0003545, FBgn0010317, FBgn0010431, FBgn0011737, FBgn0011761, FBgn0013263, FBgn0013732, FBgn0015926, FBgn0020270, FBgn0027889, FBgn0029879, FBgn0029970, FBgn0030049, FBgn00320…
GO:0032196	transposition	0.00498228	FBgn0000146, FBgn0004872, FBgn0033921, FBgn0037844
GO:0009948	anterior/posterior axis specification	0.00499809	FBgn0000146, FBgn0000166, FBgn0000382, FBgn0001137, FBgn0002962, FBgn0003015, FBgn0003482, FBgn0003483, FBgn0003655, FBgn0003721, FBgn0003733, FBgn0004650, FBgn0004882, FBgn0005390, FBgn0016034, FBgn0041164, FBgn0261524
GO:0021700	developmental maturation	0.00556496	FBgn0000146, FBgn0001137, FBgn0001990, FBgn0002926, FBgn0002962, FBgn0003015, FBgn0003450, FBgn0003483, FBgn0003655, FBgn0003721, FBgn0004882, FBgn0016034, FBgn0034098, FBgn0041164, FBgn0041775, FBgn0260780, FBgn0261524
GO:0022402	cell cycle process	0.00893527	FBgn0000114, FBgn0000146, FBgn0000158, FBgn0000182, FBgn0001120, FBgn0001624, FBgn0002673, FBgn0002781, FBgn0002901, FBgn0002962, FBgn0003023, FBgn0003482, FBgn0003483, FBgn0003545, FBgn0010317, FBgn0010431, FBgn0011737, FBgn0011761, FBgn0013732, FBgn0015926, FBgn0020270, FBgn0027889, FBgn0029879, FBgn0029970, FBgn0030049, FBgn0032034, FBgn0033845, FBgn0035209, FBgn0035210, FBgn0037327, FBgn00381…
GO:0032268	regulation of cellular protein metabolic process	0.0134934	FBgn0000114, FBgn0000146, FBgn0000166, FBgn0000182, FBgn0002962, FBgn0003015, FBgn0003138, FBgn0003210, FBgn0004882, FBgn0005632, FBgn0011737, FBgn0019990, FBgn0023216, FBgn0034098, FBgn0037327, FBgn0040505, FBgn0041164, FBgn0259791, FBgn0261524
GO:0007351	tripartite regional subdivision	0.0140013	FBgn0000146, FBgn0000166, FBgn0000382, FBgn0001137, FBgn0002962, FBgn0003015, FBgn0003483, FBgn0003655, FBgn0003721, FBgn0003733, FBgn0004650, FBgn0004882, FBgn0005390, FBgn0016034, FBgn0041164, FBgn0261524
GO:0008595	anterior/posterior axis specification, embryo	0.0140013	FBgn0000146, FBgn0000166, FBgn0000382, FBgn0001137, FBgn0002962, FBgn0003015, FBgn0003483, FBgn0003655, FBgn0003721, FBgn0003733, FBgn0004650, FBgn0004882, FBgn0005390, FBgn0016034, FBgn0041164, FBgn0261524
GO:0007281	germ cell development	0.0150357	FBgn0000114, FBgn0000146, FBgn0000158, FBgn0001137, FBgn0001990, FBgn0002926, FBgn0002962, FBgn0003015, FBgn0003023, FBgn0003450, FBgn0003483, FBgn0003655, FBgn0003721, FBgn0004872, FBgn0004882, FBgn0016034, FBgn0024177, FBgn0034098, FBgn0035461, FBgn0041164, FBgn0041775, FBgn0260780, FBgn0261524
GO:0007028	cytoplasm organization	0.0213691	FBgn0000146, FBgn0003015, FBgn0003483, FBgn0003655, FBgn0003721, FBgn0004045, FBgn0004649, FBgn0004882, FBgn0005391, FBgn0016034, FBgn0041164
GO:0000578	embryonic axis specification	0.0233283	FBgn0000146, FBgn0000166, FBgn0000382, FBgn0001137, FBgn0002962, FBgn0003015, FBgn0003483, FBgn0003655, FBgn0003721, FBgn0003733, FBgn0004650, FBgn0004882, FBgn0005390, FBgn0016034, FBgn0041164, FBgn0261524
GO:0009952	anterior/posterior pattern formation	0.0296853	FBgn0000146, FBgn0000166, FBgn0000382, FBgn0001137, FBgn0002962, FBgn0003015, FBgn0003482, FBgn0003483, FBgn0003655, FBgn0003721, FBgn0003733, FBgn0004650, FBgn0004882, FBgn0005390, FBgn0016034, FBgn0041164, FBgn0261524
GO:0008358	maternal determination of anterior/posterior axis, embryo	0.0310706	FBgn0000146, FBgn0000166, FBgn0001137, FBgn0002962, FBgn0003015, FBgn0003483, FBgn0003655, FBgn0003721, FBgn0004882, FBgn0016034, FBgn0041164, FBgn0261524
GO:0010605	negative regulation of macromolecule metabolic process	0.0488995	FBgn0000114, FBgn0000146, FBgn0000166, FBgn0000182, FBgn0001120, FBgn0002652, FBgn0002962, FBgn0003114, FBgn0003138, FBgn0003483, FBgn0004872, FBgn0005632, FBgn0010113, FBgn0013746, FBgn0016034, FBgn0022361, FBgn0022772, FBgn0023216, FBgn0033427, FBgn0034098, FBgn0037327, FBgn0037376, FBgn0039631, FBgn0041164, FBgn0261266
ttkD2-50 mutant cells, up-regulated genes
GO:0007186	G-protein coupled receptor protein signaling pathway	2.15456e-08	FBgn0000037, FBgn0004168, FBgn0004366, FBgn0004572, FBgn0004573, FBgn0004841, FBgn0012344, FBgn0027109, FBgn0027498, FBgn0028738, FBgn0030954, FBgn0031770, FBgn0032840, FBgn0033744, FBgn0033932, FBgn0034168, FBgn0034219, FBgn0035092, FBgn0036080, FBgn0036278, FBgn0037960, FBgn0038980, FBgn0039354, FBgn0050361, FBgn0051660, FBgn0052843, FBgn0085390, FBgn0085413, FBgn0086704, FBgn0087012, FBgn02604…
GO:0050896	response to stimulus	0.00394766	FBgn0000028, FBgn0000037, FBgn0000114, FBgn0000180, FBgn0000216, FBgn0000242, FBgn0000278, FBgn0000543, FBgn0000591, FBgn0001624, FBgn0002629, FBgn0003089, FBgn0003312, FBgn0003710, FBgn0003733, FBgn0004168, FBgn0004366, FBgn0004572, FBgn0004573, FBgn0004841, FBgn0005614, FBgn0010109, FBgn0010399, FBgn0011761, FBgn0012034, FBgn0012344, FBgn0013759, FBgn0013948, FBgn0015399, FBgn0020248, FBgn00234…
GO:0007210	serotonin receptor signaling pathway	0.039479	FBgn0004168, FBgn0004572, FBgn0004573, FBgn0087012
ttk over-expression embryos, up-regulated genes
GO:0006030	chitin metabolic process	3.88298e-19	FBgn0020416, FBgn0030999, FBgn0031000, FBgn0034582, FBgn0035325, FBgn0035607, FBgn0036225, FBgn0036226, FBgn0036227, FBgn0036228, FBgn0036229, FBgn0036233, FBgn0036234, FBgn0036362, FBgn0036563, FBgn0036947, FBgn0036948, FBgn0036949, FBgn0036950, FBgn0036951, FBgn0036952, FBgn0036953, FBgn0038646, FBgn0039453, FBgn0040950, FBgn0040959, FBgn0052302
GO:0006022	aminoglycan metabolic process	4.61365e-17	FBgn0020416, FBgn0030999, FBgn0031000, FBgn0034582, FBgn0035325, FBgn0035607, FBgn0036225, FBgn0036226, FBgn0036227, FBgn0036228, FBgn0036229, FBgn0036233, FBgn0036234, FBgn0036362, FBgn0036563, FBgn0036947, FBgn0036948, FBgn0036949, FBgn0036950, FBgn0036951, FBgn0036952, FBgn0036953, FBgn0038646, FBgn0039453, FBgn0040950, FBgn0040959, FBgn0043575, FBgn0052302
GO:0005976	polysaccharide metabolic process	5.51939e-16	FBgn0020416, FBgn0030999, FBgn0031000, FBgn0034582, FBgn0035325, FBgn0035607, FBgn0036225, FBgn0036226, FBgn0036227, FBgn0036228, FBgn0036229, FBgn0036233, FBgn0036234, FBgn0036362, FBgn0036563, FBgn0036947, FBgn0036948, FBgn0036949, FBgn0036950, FBgn0036951, FBgn0036952, FBgn0036953, FBgn0038646, FBgn0039453, FBgn0040950, FBgn0040959, FBgn0043575, FBgn0052302
GO:0009308	amine metabolic process	2.43109e-12	FBgn0013307, FBgn0013308, FBgn0020416, FBgn0026565, FBgn0030882, FBgn0030999, FBgn0031000, FBgn0034390, FBgn0034582, FBgn0035325, FBgn0035607, FBgn0036225, FBgn0036226, FBgn0036227, FBgn0036228, FBgn0036229, FBgn0036233, FBgn0036234, FBgn0036362, FBgn0036563, FBgn0036947, FBgn0036948, FBgn0036949, FBgn0036950, FBgn0036951, FBgn0036952, FBgn0036953, FBgn0038074, FBgn0038105, FBgn0038646, FBgn00394…
GO:0006508	proteolysis	4.00945e-11	FBgn0001285, FBgn0003358, FBgn0003863, FBgn0010357, FBgn0010425, FBgn0011555, FBgn0011834, FBgn0020906, FBgn0023197, FBgn0028945, FBgn0028948, FBgn0028949, FBgn0030688, FBgn0030775, FBgn0030776, FBgn0030777, FBgn0031141, FBgn0031248, FBgn0031249, FBgn0031653, FBgn0031654, FBgn0031929, FBgn0031930, FBgn0032049, FBgn0032144, FBgn0032412, FBgn0032413, FBgn0032638, FBgn0033720, FBgn0034437, FBgn00356…
GO:0005975	carbohydrate metabolic process	8.05525e-11	FBgn0002570, FBgn0002571, FBgn0020416, FBgn0030999, FBgn0031000, FBgn0032066, FBgn0032069, FBgn0033294, FBgn0033297, FBgn0034390, FBgn0034582, FBgn0034588, FBgn0035325, FBgn0035607, FBgn0036225, FBgn0036226, FBgn0036227, FBgn0036228, FBgn0036229, FBgn0036233, FBgn0036234, FBgn0036362, FBgn0036563, FBgn0036947, FBgn0036948, FBgn0036949, FBgn0036950, FBgn0036951, FBgn0036952, FBgn0036953, FBgn00386…
ttk over-expression embryos, down-regulated genes
GO:0045165	cell fate commitment	0.0313898	FBgn0000022, FBgn0000137, FBgn0001983, FBgn0002631, FBgn0003118, FBgn0003459, FBgn0004170, FBgn0004666, FBgn0025739
S2 ttk knock-down, up-regulated genes
GO:0048731	system development	1.97046e-20	FBgn0000017, FBgn0000099, FBgn0000210, FBgn0000239, FBgn0000259, FBgn0000273, FBgn0000382, FBgn0000541, FBgn0000543, FBgn0000567, FBgn0000575, FBgn0000611, FBgn0000633, FBgn0000635, FBgn0001078, FBgn0001105, FBgn0001139, FBgn0001297, FBgn0001316, FBgn0001624, FBgn0002413, FBgn0002543, FBgn0002609, FBgn0002629, FBgn0003117, FBgn0003165, FBgn0003169, FBgn0003205, FBgn0003310, FBgn0003345, FBgn00033…
GO:0050794	regulation of cellular process	1.97914e-19	FBgn0000017, FBgn0000099, FBgn0000210, FBgn0000256, FBgn0000273, FBgn0000382, FBgn0000541, FBgn0000567, FBgn0000575, FBgn0000611, FBgn0000635, FBgn0001078, FBgn0001105, FBgn0001139, FBgn0001297, FBgn0001624, FBgn0001994, FBgn0002413, FBgn0002543, FBgn0002609, FBgn0002629, FBgn0003093, FBgn0003117, FBgn0003165, FBgn0003169, FBgn0003205, FBgn0003218, FBgn0003310, FBgn0003345, FBgn0003371, FBgn00033…
GO:0007399	nervous system development	3.78294e-18	FBgn0000017, FBgn0000099, FBgn0000210, FBgn0000239, FBgn0000259, FBgn0000382, FBgn0000541, FBgn0000575, FBgn0000611, FBgn0000635, FBgn0001105, FBgn0001139, FBgn0001297, FBgn0001316, FBgn0001624, FBgn0002543, FBgn0003165, FBgn0003169, FBgn0003205, FBgn0003310, FBgn0003345, FBgn0003371, FBgn0003396, FBgn0003447, FBgn0003520, FBgn0003525, FBgn0003721, FBgn0003870, FBgn0003997, FBgn0004055, FBgn00041…
GO:0007275	multicellular organismal development	4.789e-18	FBgn0000017, FBgn0000099, FBgn0000210, FBgn0000239, FBgn0000256, FBgn0000259, FBgn0000273, FBgn0000382, FBgn0000541, FBgn0000543, FBgn0000567, FBgn0000575, FBgn0000611, FBgn0000633, FBgn0000635, FBgn0001078, FBgn0001105, FBgn0001139, FBgn0001226, FBgn0001230, FBgn0001297, FBgn0001301, FBgn0001316, FBgn0001624, FBgn0002413, FBgn0002543, FBgn0002609, FBgn0002629, FBgn0003117, FBgn0003165, FBgn00031…
GO:0048856	anatomical structure development	9.86299e-18	FBgn0000017, FBgn0000064, FBgn0000099, FBgn0000210, FBgn0000239, FBgn0000256, FBgn0000259, FBgn0000273, FBgn0000382, FBgn0000541, FBgn0000543, FBgn0000567, FBgn0000575, FBgn0000611, FBgn0000633, FBgn0000635, FBgn0001078, FBgn0001105, FBgn0001139, FBgn0001297, FBgn0001301, FBgn0001316, FBgn0001624, FBgn0002413, FBgn0002543, FBgn0002609, FBgn0002629, FBgn0003117, FBgn0003165, FBgn0003169, FBgn00032…
GO:0050896	response to stimulus	1.32342e-17	FBgn0000017, FBgn0000099, FBgn0000210, FBgn0000239, FBgn0000259, FBgn0000273, FBgn0000382, FBgn0000541, FBgn0000543, FBgn0000575, FBgn0000635, FBgn0001078, FBgn0001105, FBgn0001139, FBgn0001216, FBgn0001226, FBgn0001230, FBgn0001297, FBgn0001624, FBgn0002413, FBgn0002543, FBgn0002609, FBgn0002629, FBgn0003093, FBgn0003117, FBgn0003165, FBgn0003169, FBgn0003205, FBgn0003218, FBgn0003310, FBgn00033…
GO:0050789	regulation of biological process	2.46029e-17	FBgn0000017, FBgn0000099, FBgn0000210, FBgn0000256, FBgn0000273, FBgn0000382, FBgn0000541, FBgn0000567, FBgn0000575, FBgn0000611, FBgn0000635, FBgn0001078, FBgn0001105, FBgn0001139, FBgn0001297, FBgn0001624, FBgn0001994, FBgn0002413, FBgn0002543, FBgn0002609, FBgn0002629, FBgn0003093, FBgn0003117, FBgn0003165, FBgn0003169, FBgn0003205, FBgn0003218, FBgn0003310, FBgn0003345, FBgn0003371, FBgn00033…
GO:0022008	neurogenesis	3.7135e-17	FBgn0000017, FBgn0000099, FBgn0000210, FBgn0000239, FBgn0000382, FBgn0000541, FBgn0000575, FBgn0000635, FBgn0001105, FBgn0001139, FBgn0001297, FBgn0001316, FBgn0001624, FBgn0002543, FBgn0003165, FBgn0003169, FBgn0003205, FBgn0003310, FBgn0003447, FBgn0003520, FBgn0003721, FBgn0003870, FBgn0003997, FBgn0004055, FBgn0004108, FBgn0004370, FBgn0004583, FBgn0004636, FBgn0004647, FBgn0004652, FBgn00048…
GO:0048513	organ development	3.98768e-17	FBgn0000017, FBgn0000099, FBgn0000210, FBgn0000259, FBgn0000273, FBgn0000382, FBgn0000541, FBgn0000543, FBgn0000567, FBgn0000575, FBgn0000611, FBgn0000633, FBgn0000635, FBgn0001078, FBgn0001297, FBgn0001316, FBgn0001624, FBgn0002413, FBgn0002543, FBgn0002609, FBgn0002629, FBgn0003117, FBgn0003165, FBgn0003169, FBgn0003205, FBgn0003310, FBgn0003345, FBgn0003371, FBgn0003396, FBgn0003415, FBgn00034…
GO:0030154	cell differentiation	5.24654e-17	FBgn0000017, FBgn0000099, FBgn0000210, FBgn0000239, FBgn0000256, FBgn0000273, FBgn0000382, FBgn0000541, FBgn0000575, FBgn0000611, FBgn0000633, FBgn0000635, FBgn0001105, FBgn0001139, FBgn0001297, FBgn0001301, FBgn0001316, FBgn0001624, FBgn0002413, FBgn0002543, FBgn0002629, FBgn0003117, FBgn0003165, FBgn0003169, FBgn0003205, FBgn0003310, FBgn0003345, FBgn0003371, FBgn0003415, FBgn0003447, FBgn00035…
GO:0065007	biological regulation	1.61707e-16	FBgn0000017, FBgn0000099, FBgn0000210, FBgn0000256, FBgn0000273, FBgn0000382, FBgn0000541, FBgn0000543, FBgn0000567, FBgn0000575, FBgn0000611, FBgn0000635, FBgn0001078, FBgn0001105, FBgn0001139, FBgn0001297, FBgn0001316, FBgn0001624, FBgn0001994, FBgn0002413, FBgn0002543, FBgn0002609, FBgn0002629, FBgn0003093, FBgn0003117, FBgn0003165, FBgn0003169, FBgn0003205, FBgn0003218, FBgn0003310, FBgn00033…
GO:0048869	cellular developmental process	2.31035e-16	FBgn0000017, FBgn0000099, FBgn0000210, FBgn0000239, FBgn0000256, FBgn0000273, FBgn0000382, FBgn0000541, FBgn0000575, FBgn0000611, FBgn0000633, FBgn0000635, FBgn0001105, FBgn0001139, FBgn0001297, FBgn0001301, FBgn0001316, FBgn0001624, FBgn0002413, FBgn0002543, FBgn0002629, FBgn0003117, FBgn0003165, FBgn0003169, FBgn0003205, FBgn0003310, FBgn0003345, FBgn0003371, FBgn0003415, FBgn0003447, FBgn00035…
GO:0048699	generation of neurons	6.62689e-16	FBgn0000017, FBgn0000099, FBgn0000210, FBgn0000239, FBgn0000382, FBgn0000541, FBgn0000575, FBgn0000635, FBgn0001105, FBgn0001139, FBgn0001297, FBgn0001316, FBgn0001624, FBgn0002543, FBgn0003165, FBgn0003169, FBgn0003205, FBgn0003310, FBgn0003447, FBgn0003520, FBgn0003721, FBgn0003870, FBgn0003997, FBgn0004055, FBgn0004108, FBgn0004370, FBgn0004583, FBgn0004636, FBgn0004647, FBgn0004652, FBgn00048…
GO:0040007	growth	8.25162e-16	FBgn0000017, FBgn0000635, FBgn0001297, FBgn0001624, FBgn0002413, FBgn0003165, FBgn0003205, FBgn0003371, FBgn0003870, FBgn0003997, FBgn0004583, FBgn0004647, FBgn0005427, FBgn0005536, FBgn0010303, FBgn0010315, FBgn0011300, FBgn0011577, FBgn0013984, FBgn0014011, FBgn0014020, FBgn0015269, FBgn0015907, FBgn0016131, FBgn0016797, FBgn0023215, FBgn0027594, FBgn0028717, FBgn0028734, FBgn0028991, FBgn00306…
GO:0032502	developmental process	3.3023e-15	FBgn0000017, FBgn0000064, FBgn0000099, FBgn0000210, FBgn0000239, FBgn0000256, FBgn0000259, FBgn0000273, FBgn0000382, FBgn0000541, FBgn0000543, FBgn0000567, FBgn0000575, FBgn0000611, FBgn0000633, FBgn0000635, FBgn0001078, FBgn0001105, FBgn0001139, FBgn0001226, FBgn0001230, FBgn0001297, FBgn0001301, FBgn0001316, FBgn0001624, FBgn0002413, FBgn0002543, FBgn0002609, FBgn0002629, FBgn0003117, FBgn00031…
GO:0030182	neuron differentiation	8.40187e-15	FBgn0000017, FBgn0000099, FBgn0000210, FBgn0000239, FBgn0000382, FBgn0000541, FBgn0000575, FBgn0000635, FBgn0001139, FBgn0001297, FBgn0001316, FBgn0001624, FBgn0002543, FBgn0003165, FBgn0003169, FBgn0003205, FBgn0003310, FBgn0003447, FBgn0003721, FBgn0003870, FBgn0003997, FBgn0004055, FBgn0004108, FBgn0004370, FBgn0004583, FBgn0004636, FBgn0004647, FBgn0004652, FBgn0004838, FBgn0004873, FBgn00049…
GO:0032501	multicellular organismal process	2.00695e-14	FBgn0000017, FBgn0000099, FBgn0000210, FBgn0000239, FBgn0000256, FBgn0000259, FBgn0000273, FBgn0000382, FBgn0000541, FBgn0000543, FBgn0000567, FBgn0000575, FBgn0000611, FBgn0000633, FBgn0000635, FBgn0001078, FBgn0001105, FBgn0001139, FBgn0001226, FBgn0001230, FBgn0001297, FBgn0001301, FBgn0001316, FBgn0001624, FBgn0002413, FBgn0002543, FBgn0002609, FBgn0002629, FBgn0003117, FBgn0003165, FBgn00031…
GO:0023052	signaling	6.06488e-14	FBgn0000017, FBgn0000273, FBgn0000382, FBgn0000541, FBgn0000635, FBgn0001105, FBgn0001139, FBgn0001297, FBgn0001624, FBgn0002413, FBgn0002609, FBgn0002629, FBgn0003093, FBgn0003117, FBgn0003165, FBgn0003169, FBgn0003205, FBgn0003218, FBgn0003310, FBgn0003371, FBgn0003396, FBgn0003415, FBgn0003502, FBgn0003963, FBgn0004583, FBgn0004624, FBgn0004636, FBgn0004647, FBgn0004889, FBgn0004907, FBgn00049…
GO:0048468	cell development	2.08507e-13	FBgn0000017, FBgn0000099, FBgn0000210, FBgn0000239, FBgn0000256, FBgn0000273, FBgn0000382, FBgn0000541, FBgn0000575, FBgn0000611, FBgn0000635, FBgn0001139, FBgn0001297, FBgn0001301, FBgn0001316, FBgn0001624, FBgn0002543, FBgn0003165, FBgn0003169, FBgn0003205, FBgn0003310, FBgn0003345, FBgn0003371, FBgn0003447, FBgn0003520, FBgn0003721, FBgn0003870, FBgn0003997, FBgn0004055, FBgn0004108, FBgn00043…
GO:0040008	regulation of growth	2.38267e-13	FBgn0000017, FBgn0000635, FBgn0002413, FBgn0003165, FBgn0003205, FBgn0003371, FBgn0003997, FBgn0004583, FBgn0004647, FBgn0005427, FBgn0010315, FBgn0011300, FBgn0011577, FBgn0013984, FBgn0015269, FBgn0016131, FBgn0023215, FBgn0027594, FBgn0028717, FBgn0028734, FBgn0028991, FBgn0030600, FBgn0032330, FBgn0034720, FBgn0036007, FBgn0037015, FBgn0038197, FBgn0041094, FBgn0041604, FBgn0086384, FBgn00867…
GO:0048523	negative regulation of cellular process	3.5518e-13	FBgn0000017, FBgn0000273, FBgn0000575, FBgn0000635, FBgn0001139, FBgn0001624, FBgn0002413, FBgn0002609, FBgn0003117, FBgn0003165, FBgn0003169, FBgn0003205, FBgn0003371, FBgn0003396, FBgn0003870, FBgn0003963, FBgn0004399, FBgn0004583, FBgn0004636, FBgn0004647, FBgn0004656, FBgn0004838, FBgn0004889, FBgn0005427, FBgn0010300, FBgn0010825, FBgn0011217, FBgn0011224, FBgn0011577, FBgn0011706, FBgn00118…
GO:0007165	signal transduction	5.05828e-13	FBgn0000017, FBgn0000273, FBgn0000382, FBgn0000541, FBgn0000635, FBgn0001105, FBgn0001139, FBgn0001297, FBgn0002413, FBgn0002609, FBgn0002629, FBgn0003093, FBgn0003117, FBgn0003169, FBgn0003205, FBgn0003218, FBgn0003310, FBgn0003371, FBgn0003396, FBgn0003415, FBgn0003502, FBgn0003963, FBgn0004583, FBgn0004636, FBgn0004647, FBgn0004889, FBgn0004907, FBgn0004921, FBgn0010303, FBgn0010315, FBgn00103…
GO:0009653	anatomical structure morphogenesis	7.91524e-13	FBgn0000017, FBgn0000099, FBgn0000210, FBgn0000239, FBgn0000256, FBgn0000273, FBgn0000382, FBgn0000541, FBgn0000543, FBgn0000567, FBgn0000575, FBgn0000611, FBgn0000633, FBgn0000635, FBgn0001078, FBgn0001139, FBgn0001297, FBgn0001301, FBgn0001316, FBgn0001624, FBgn0002413, FBgn0002543, FBgn0003117, FBgn0003165, FBgn0003169, FBgn0003205, FBgn0003310, FBgn0003345, FBgn0003371, FBgn0003396, FBgn00034…
GO:0009887	organ morphogenesis	8.37626e-12	FBgn0000099, FBgn0000210, FBgn0000273, FBgn0000382, FBgn0000543, FBgn0000575, FBgn0000611, FBgn0000635, FBgn0001297, FBgn0001316, FBgn0001624, FBgn0002413, FBgn0002543, FBgn0003117, FBgn0003169, FBgn0003205, FBgn0003310, FBgn0003345, FBgn0003371, FBgn0003396, FBgn0003447, FBgn0003870, FBgn0003997, FBgn0004395, FBgn0004399, FBgn0004583, FBgn0004636, FBgn0004647, FBgn0004648, FBgn0004907, FBgn00054…
GO:0048666	neuron development	1.90715e-11	FBgn0000017, FBgn0000099, FBgn0000239, FBgn0000382, FBgn0000541, FBgn0000635, FBgn0001139, FBgn0001297, FBgn0001316, FBgn0002543, FBgn0003165, FBgn0003169, FBgn0003310, FBgn0003447, FBgn0003721, FBgn0003870, FBgn0003997, FBgn0004055, FBgn0004108, FBgn0004370, FBgn0004647, FBgn0004652, FBgn0004838, FBgn0004873, FBgn0005536, FBgn0005630, FBgn0010280, FBgn0010300, FBgn0010303, FBgn0010473, FBgn00112…
GO:0048519	negative regulation of biological process	2.77126e-11	FBgn0000017, FBgn0000273, FBgn0000575, FBgn0000635, FBgn0001139, FBgn0001624, FBgn0002413, FBgn0002609, FBgn0003117, FBgn0003165, FBgn0003169, FBgn0003205, FBgn0003371, FBgn0003396, FBgn0003870, FBgn0003963, FBgn0004399, FBgn0004583, FBgn0004636, FBgn0004647, FBgn0004656, FBgn0004838, FBgn0004889, FBgn0005427, FBgn0010300, FBgn0010825, FBgn0011217, FBgn0011224, FBgn0011577, FBgn0011706, FBgn00118…
GO:0007423	sensory organ development	5.27763e-11	FBgn0000210, FBgn0000273, FBgn0000382, FBgn0000543, FBgn0000575, FBgn0000635, FBgn0001297, FBgn0001316, FBgn0002413, FBgn0002609, FBgn0002629, FBgn0003117, FBgn0003169, FBgn0003205, FBgn0003310, FBgn0003345, FBgn0003371, FBgn0003396, FBgn0003415, FBgn0003447, FBgn0003870, FBgn0003963, FBgn0003997, FBgn0004395, FBgn0004583, FBgn0004636, FBgn0004647, FBgn0004889, FBgn0004907, FBgn0005536, FBgn00056…
GO:0009790	embryo development	5.97233e-11	FBgn0000017, FBgn0000256, FBgn0000273, FBgn0000382, FBgn0000543, FBgn0000575, FBgn0000633, FBgn0001078, FBgn0001297, FBgn0001624, FBgn0002543, FBgn0003117, FBgn0003165, FBgn0003169, FBgn0003205, FBgn0003310, FBgn0003371, FBgn0003396, FBgn0003415, FBgn0003447, FBgn0003502, FBgn0003520, FBgn0003525, FBgn0003721, FBgn0003870, FBgn0003963, FBgn0003997, FBgn0004399, FBgn0004510, FBgn0004636, FBgn00046…
GO:0040011	locomotion	1.65611e-10	FBgn0000017, FBgn0000099, FBgn0000239, FBgn0000382, FBgn0000575, FBgn0001297, FBgn0001301, FBgn0001624, FBgn0002543, FBgn0003165, FBgn0003169, FBgn0003205, FBgn0003423, FBgn0003447, FBgn0003870, FBgn0004108, FBgn0004370, FBgn0004507, FBgn0004512, FBgn0004636, FBgn0004647, FBgn0004652, FBgn0004838, FBgn0004873, FBgn0005630, FBgn0010300, FBgn0010303, FBgn0010329, FBgn0010473, FBgn0011300, FBgn00115…
GO:0051716	cellular response to stimulus	1.37019e-09	FBgn0000017, FBgn0000273, FBgn0000382, FBgn0000541, FBgn0000635, FBgn0001105, FBgn0001139, FBgn0001297, FBgn0002413, FBgn0002609, FBgn0002629, FBgn0003093, FBgn0003117, FBgn0003169, FBgn0003205, FBgn0003218, FBgn0003310, FBgn0003371, FBgn0003396, FBgn0003415, FBgn0003502, FBgn0003963, FBgn0004583, FBgn0004636, FBgn0004647, FBgn0004889, FBgn0004907, FBgn0004921, FBgn0010303, FBgn0010315, FBgn00103…
GO:0048812	neuron projection morphogenesis	1.37497e-09	FBgn0000017, FBgn0000099, FBgn0000239, FBgn0000541, FBgn0000635, FBgn0001139, FBgn0001297, FBgn0002543, FBgn0003165, FBgn0003169, FBgn0003447, FBgn0003721, FBgn0003870, FBgn0003997, FBgn0004055, FBgn0004108, FBgn0004370, FBgn0004647, FBgn0004652, FBgn0004838, FBgn0004873, FBgn0005536, FBgn0005630, FBgn0010280, FBgn0010300, FBgn0010303, FBgn0010473, FBgn0011300, FBgn0011577, FBgn0011592, FBgn00139…
GO:0048589	developmental growth	1.93452e-09	FBgn0000017, FBgn0000635, FBgn0001297, FBgn0001624, FBgn0002413, FBgn0003165, FBgn0003205, FBgn0003371, FBgn0003870, FBgn0004583, FBgn0004647, FBgn0005427, FBgn0005536, FBgn0010303, FBgn0011577, FBgn0013984, FBgn0014011, FBgn0014020, FBgn0015269, FBgn0015907, FBgn0016797, FBgn0028734, FBgn0028991, FBgn0030600, FBgn0034720, FBgn0035049, FBgn0041092, FBgn0041604, FBgn0041605, FBgn0259212, FBgn02599…
GO:0007409	axonogenesis	2.27822e-09	FBgn0000017, FBgn0000099, FBgn0000239, FBgn0000635, FBgn0001297, FBgn0002543, FBgn0003169, FBgn0004055, FBgn0004108, FBgn0004370, FBgn0004647, FBgn0004652, FBgn0004838, FBgn0004873, FBgn0005536, FBgn0005630, FBgn0010300, FBgn0010303, FBgn0010473, FBgn0011300, FBgn0011577, FBgn0011592, FBgn0013984, FBgn0014011, FBgn0014020, FBgn0014163, FBgn0015380, FBgn0016797, FBgn0016977, FBgn0021873, FBgn00230…
GO:0031175	neuron projection development	2.31152e-09	FBgn0000017, FBgn0000099, FBgn0000239, FBgn0000541, FBgn0000635, FBgn0001139, FBgn0001297, FBgn0002543, FBgn0003165, FBgn0003169, FBgn0003447, FBgn0003721, FBgn0003870, FBgn0003997, FBgn0004055, FBgn0004108, FBgn0004370, FBgn0004647, FBgn0004652, FBgn0004838, FBgn0004873, FBgn0005536, FBgn0005630, FBgn0010280, FBgn0010300, FBgn0010303, FBgn0010473, FBgn0011300, FBgn0011577, FBgn0011592, FBgn00139…
GO:0001654	eye development	4.20832e-09	FBgn0000210, FBgn0000273, FBgn0000382, FBgn0000543, FBgn0000575, FBgn0000635, FBgn0001297, FBgn0001316, FBgn0002413, FBgn0002609, FBgn0003169, FBgn0003205, FBgn0003310, FBgn0003345, FBgn0003396, FBgn0003870, FBgn0003963, FBgn0003997, FBgn0004395, FBgn0004583, FBgn0004636, FBgn0004647, FBgn0004907, FBgn0005536, FBgn0005630, FBgn0010825, FBgn0011217, FBgn0011577, FBgn0011817, FBgn0013272, FBgn00137…
GO:0030030	cell projection organization	5.70443e-09	FBgn0000017, FBgn0000099, FBgn0000239, FBgn0000541, FBgn0000635, FBgn0001139, FBgn0001297, FBgn0002413, FBgn0002543, FBgn0003165, FBgn0003169, FBgn0003447, FBgn0003721, FBgn0003870, FBgn0003997, FBgn0004055, FBgn0004108, FBgn0004370, FBgn0004624, FBgn0004636, FBgn0004647, FBgn0004652, FBgn0004838, FBgn0004873, FBgn0005536, FBgn0005630, FBgn0010280, FBgn0010300, FBgn0010303, FBgn0010473, FBgn00113…
GO:0048667	cell morphogenesis involved in neuron differentiation	6.75909e-09	FBgn0000017, FBgn0000099, FBgn0000239, FBgn0000541, FBgn0000635, FBgn0001139, FBgn0001297, FBgn0002543, FBgn0003165, FBgn0003169, FBgn0003721, FBgn0003870, FBgn0003997, FBgn0004055, FBgn0004108, FBgn0004370, FBgn0004647, FBgn0004652, FBgn0004838, FBgn0004873, FBgn0005536, FBgn0005630, FBgn0010280, FBgn0010300, FBgn0010303, FBgn0010473, FBgn0011300, FBgn0011577, FBgn0011592, FBgn0013984, FBgn00140…
GO:0007610	behavior	1.61055e-08	FBgn0000259, FBgn0000273, FBgn0000575, FBgn0000635, FBgn0001078, FBgn0001624, FBgn0002413, FBgn0003165, FBgn0003310, FBgn0003371, FBgn0003396, FBgn0003423, FBgn0003502, FBgn0003520, FBgn0003870, FBgn0004399, FBgn0004624, FBgn0004647, FBgn0004648, FBgn0004652, FBgn0004907, FBgn0004921, FBgn0005630, FBgn0010329, FBgn0010473, FBgn0013272, FBgn0013759, FBgn0013984, FBgn0015024, FBgn0015269, FBgn00153…
GO:0000904	cell morphogenesis involved in differentiation	1.90105e-08	FBgn0000017, FBgn0000099, FBgn0000239, FBgn0000541, FBgn0000635, FBgn0001139, FBgn0001297, FBgn0002543, FBgn0003165, FBgn0003169, FBgn0003721, FBgn0003870, FBgn0003997, FBgn0004055, FBgn0004108, FBgn0004370, FBgn0004636, FBgn0004647, FBgn0004652, FBgn0004838, FBgn0004873, FBgn0005536, FBgn0005630, FBgn0010280, FBgn0010300, FBgn0010303, FBgn0010473, FBgn0011300, FBgn0011577, FBgn0011592, FBgn00139…
GO:0048858	cell projection morphogenesis	2.79827e-08	FBgn0000017, FBgn0000099, FBgn0000239, FBgn0000541, FBgn0000635, FBgn0001139, FBgn0001297, FBgn0002543, FBgn0003165, FBgn0003169, FBgn0003447, FBgn0003721, FBgn0003870, FBgn0003997, FBgn0004055, FBgn0004108, FBgn0004370, FBgn0004647, FBgn0004652, FBgn0004838, FBgn0004873, FBgn0005536, FBgn0005630, FBgn0010280, FBgn0010300, FBgn0010303, FBgn0010473, FBgn0011300, FBgn0011577, FBgn0011592, FBgn00139…
GO:0016049	cell growth	2.93146e-08	FBgn0001297, FBgn0002413, FBgn0003205, FBgn0005536, FBgn0010303, FBgn0010315, FBgn0013984, FBgn0014011, FBgn0014020, FBgn0015269, FBgn0016131, FBgn0016797, FBgn0023215, FBgn0028991, FBgn0037015, FBgn0038197, FBgn0041092, FBgn0086384, FBgn0086706, FBgn0259176, FBgn0259212, FBgn0259984, FBgn0260945, FBgn0261560, FBgn0261788, FBgn0262582, FBgn0262656
GO:0042221	response to chemical stimulus	3.01642e-08	FBgn0000017, FBgn0000099, FBgn0000210, FBgn0000239, FBgn0000273, FBgn0000541, FBgn0000635, FBgn0001078, FBgn0002413, FBgn0002543, FBgn0003093, FBgn0003169, FBgn0003310, FBgn0003371, FBgn0003396, FBgn0003997, FBgn0004108, FBgn0004370, FBgn0004399, FBgn0004512, FBgn0004647, FBgn0004652, FBgn0004838, FBgn0004873, FBgn0004907, FBgn0004921, FBgn0005630, FBgn0010226, FBgn0010300, FBgn0010303, FBgn00103…
GO:0032990	cell part morphogenesis	3.13919e-08	FBgn0000017, FBgn0000099, FBgn0000239, FBgn0000541, FBgn0000635, FBgn0001139, FBgn0001297, FBgn0002543, FBgn0003165, FBgn0003169, FBgn0003447, FBgn0003721, FBgn0003870, FBgn0003997, FBgn0004055, FBgn0004108, FBgn0004370, FBgn0004647, FBgn0004652, FBgn0004838, FBgn0004873, FBgn0005536, FBgn0005630, FBgn0010280, FBgn0010300, FBgn0010303, FBgn0010473, FBgn0011300, FBgn0011577, FBgn0011592, FBgn00139…
GO:0051128	regulation of cellular component organization	3.52882e-08	FBgn0000017, FBgn0000256, FBgn0000273, FBgn0000635, FBgn0002413, FBgn0003165, FBgn0003205, FBgn0003371, FBgn0003502, FBgn0003520, FBgn0003525, FBgn0003721, FBgn0004624, FBgn0004838, FBgn0004889, FBgn0005427, FBgn0010315, FBgn0010473, FBgn0013984, FBgn0014011, FBgn0014020, FBgn0015754, FBgn0016131, FBgn0021776, FBgn0023215, FBgn0025641, FBgn0028734, FBgn0028978, FBgn0028991, FBgn0029970, FBgn00306…
GO:0009888	tissue development	5.01087e-08	FBgn0000017, FBgn0000064, FBgn0000099, FBgn0000210, FBgn0000382, FBgn0000567, FBgn0000575, FBgn0000633, FBgn0000635, FBgn0001078, FBgn0001297, FBgn0001624, FBgn0002413, FBgn0003117, FBgn0003165, FBgn0003169, FBgn0003205, FBgn0003310, FBgn0003345, FBgn0003371, FBgn0003396, FBgn0003447, FBgn0003502, FBgn0003525, FBgn0003870, FBgn0003963, FBgn0003997, FBgn0004133, FBgn0004624, FBgn0004636, FBgn00046…
GO:0008361	regulation of cell size	5.6194e-08	FBgn0001297, FBgn0002413, FBgn0003205, FBgn0005536, FBgn0010303, FBgn0010315, FBgn0013984, FBgn0014011, FBgn0014020, FBgn0015269, FBgn0016131, FBgn0016797, FBgn0023215, FBgn0028991, FBgn0037015, FBgn0038197, FBgn0041092, FBgn0086384, FBgn0086706, FBgn0259176, FBgn0259212, FBgn0259984, FBgn0260945, FBgn0261560, FBgn0261788, FBgn0261811, FBgn0262582, FBgn0262656
GO:0016043	cellular component organization	5.97543e-08	FBgn0000017, FBgn0000099, FBgn0000239, FBgn0000256, FBgn0000273, FBgn0000541, FBgn0000543, FBgn0000635, FBgn0001105, FBgn0001139, FBgn0001297, FBgn0001301, FBgn0001316, FBgn0001624, FBgn0002413, FBgn0002543, FBgn0003165, FBgn0003169, FBgn0003205, FBgn0003218, FBgn0003371, FBgn0003447, FBgn0003502, FBgn0003520, FBgn0003525, FBgn0003721, FBgn0003870, FBgn0003997, FBgn0004055, FBgn0004108, FBgn00041…
GO:0007444	imaginal disc development	6.31426e-08	FBgn0000099, FBgn0000273, FBgn0000382, FBgn0000575, FBgn0000611, FBgn0000635, FBgn0001297, FBgn0001624, FBgn0002413, FBgn0003205, FBgn0003310, FBgn0003345, FBgn0003371, FBgn0003396, FBgn0003415, FBgn0003447, FBgn0003502, FBgn0003997, FBgn0004395, FBgn0004399, FBgn0004583, FBgn0004647, FBgn0004648, FBgn0004889, FBgn0005427, FBgn0005536, FBgn0010303, FBgn0010825, FBgn0011224, FBgn0011300, FBgn00115…
GO:0032535	regulation of cellular component size	6.63803e-08	FBgn0000017, FBgn0000256, FBgn0001297, FBgn0002413, FBgn0003205, FBgn0003502, FBgn0005536, FBgn0010303, FBgn0010315, FBgn0013984, FBgn0014011, FBgn0014020, FBgn0015269, FBgn0016131, FBgn0016797, FBgn0023215, FBgn0028991, FBgn0037015, FBgn0038197, FBgn0041092, FBgn0086384, FBgn0086706, FBgn0259176, FBgn0259212, FBgn0259984, FBgn0260945, FBgn0261560, FBgn0261788, FBgn0261811, FBgn0262582, FBgn02626…
GO:0048749	compound eye development	7.06422e-08	FBgn0000210, FBgn0000273, FBgn0000382, FBgn0000543, FBgn0000575, FBgn0001297, FBgn0001316, FBgn0002413, FBgn0002609, FBgn0003169, FBgn0003205, FBgn0003310, FBgn0003345, FBgn0003396, FBgn0003870, FBgn0003963, FBgn0003997, FBgn0004395, FBgn0004583, FBgn0004636, FBgn0004647, FBgn0004907, FBgn0005536, FBgn0005630, FBgn0011217, FBgn0011577, FBgn0011817, FBgn0013272, FBgn0013726, FBgn0014011, FBgn00140…
GO:0090066	regulation of anatomical structure size	7.56008e-08	FBgn0000017, FBgn0000256, FBgn0000635, FBgn0001297, FBgn0002413, FBgn0003205, FBgn0003502, FBgn0003870, FBgn0005536, FBgn0010303, FBgn0010315, FBgn0013984, FBgn0014011, FBgn0014020, FBgn0015269, FBgn0015777, FBgn0016131, FBgn0016797, FBgn0023215, FBgn0028991, FBgn0033032, FBgn0035049, FBgn0037015, FBgn0038197, FBgn0041092, FBgn0086384, FBgn0086706, FBgn0259176, FBgn0259212, FBgn0259984, FBgn02609…
GO:0000902	cell morphogenesis	1.47099e-07	FBgn0000017, FBgn0000099, FBgn0000239, FBgn0000541, FBgn0000635, FBgn0001139, FBgn0001297, FBgn0002543, FBgn0003165, FBgn0003169, FBgn0003447, FBgn0003721, FBgn0003870, FBgn0003997, FBgn0004055, FBgn0004108, FBgn0004370, FBgn0004636, FBgn0004647, FBgn0004652, FBgn0004838, FBgn0004873, FBgn0005536, FBgn0005630, FBgn0010280, FBgn0010300, FBgn0010303, FBgn0010473, FBgn0011300, FBgn0011577, FBgn00115…
GO:0007276	gamete generation	1.54405e-07	FBgn0000017, FBgn0000210, FBgn0000256, FBgn0000273, FBgn0000382, FBgn0000543, FBgn0000567, FBgn0000575, FBgn0001297, FBgn0001301, FBgn0001624, FBgn0003165, FBgn0003169, FBgn0003205, FBgn0003310, FBgn0003371, FBgn0003447, FBgn0003502, FBgn0003520, FBgn0003721, FBgn0003870, FBgn0004399, FBgn0004510, FBgn0004512, FBgn0004636, FBgn0004647, FBgn0004838, FBgn0004873, FBgn0004907, FBgn0005536, FBgn00056…
GO:0007292	female gamete generation	1.96369e-07	FBgn0000017, FBgn0000210, FBgn0000256, FBgn0000273, FBgn0000382, FBgn0000543, FBgn0000567, FBgn0001297, FBgn0001301, FBgn0001624, FBgn0003165, FBgn0003205, FBgn0003310, FBgn0003371, FBgn0003447, FBgn0003502, FBgn0003520, FBgn0003721, FBgn0003870, FBgn0004399, FBgn0004510, FBgn0004636, FBgn0004647, FBgn0004838, FBgn0004873, FBgn0004907, FBgn0005536, FBgn0005630, FBgn0010300, FBgn0010303, FBgn00103…
GO:0071840	cellular component organization or biogenesis	2.31874e-07	FBgn0000017, FBgn0000099, FBgn0000239, FBgn0000256, FBgn0000273, FBgn0000541, FBgn0000543, FBgn0000635, FBgn0001105, FBgn0001139, FBgn0001297, FBgn0001301, FBgn0001316, FBgn0001624, FBgn0002413, FBgn0002543, FBgn0003165, FBgn0003169, FBgn0003205, FBgn0003218, FBgn0003371, FBgn0003447, FBgn0003502, FBgn0003520, FBgn0003525, FBgn0003721, FBgn0003870, FBgn0003997, FBgn0004055, FBgn0004108, FBgn00041…
GO:0048477	oogenesis	2.7266e-07	FBgn0000017, FBgn0000210, FBgn0000256, FBgn0000273, FBgn0000382, FBgn0000543, FBgn0000567, FBgn0001297, FBgn0001301, FBgn0001624, FBgn0003165, FBgn0003205, FBgn0003310, FBgn0003371, FBgn0003447, FBgn0003502, FBgn0003520, FBgn0003721, FBgn0003870, FBgn0004399, FBgn0004510, FBgn0004636, FBgn0004647, FBgn0004838, FBgn0004873, FBgn0004907, FBgn0005536, FBgn0005630, FBgn0010300, FBgn0010303, FBgn00112…
GO:0009792	embryo development ending in birth or egg hatching	3.21252e-07	FBgn0000017, FBgn0000543, FBgn0000575, FBgn0000633, FBgn0001297, FBgn0001624, FBgn0003117, FBgn0003165, FBgn0003169, FBgn0003205, FBgn0003396, FBgn0003502, FBgn0003963, FBgn0003997, FBgn0004636, FBgn0004647, FBgn0004889, FBgn0005536, FBgn0010303, FBgn0011706, FBgn0013732, FBgn0013984, FBgn0014011, FBgn0014020, FBgn0015371, FBgn0024555, FBgn0041094, FBgn0043364, FBgn0250876, FBgn0259212, FBgn02596…
GO:0051239	regulation of multicellular organismal process	3.91381e-07	FBgn0000017, FBgn0000273, FBgn0000382, FBgn0000635, FBgn0001624, FBgn0002413, FBgn0002543, FBgn0003165, FBgn0003169, FBgn0003205, FBgn0003371, FBgn0003396, FBgn0003520, FBgn0003870, FBgn0003963, FBgn0003997, FBgn0004583, FBgn0004636, FBgn0004647, FBgn0004838, FBgn0004889, FBgn0005427, FBgn0005536, FBgn0010300, FBgn0010303, FBgn0010473, FBgn0011217, FBgn0011300, FBgn0011577, FBgn0013984, FBgn00140…
GO:0007389	pattern specification process	4.08055e-07	FBgn0000099, FBgn0000256, FBgn0000273, FBgn0000382, FBgn0000611, FBgn0001078, FBgn0002543, FBgn0003117, FBgn0003165, FBgn0003169, FBgn0003205, FBgn0003310, FBgn0003371, FBgn0003396, FBgn0003415, FBgn0003447, FBgn0003520, FBgn0003721, FBgn0003963, FBgn0004399, FBgn0004510, FBgn0004647, FBgn0004656, FBgn0004838, FBgn0004889, FBgn0004907, FBgn0010300, FBgn0010303, FBgn0010825, FBgn0011224, FBgn00115…
GO:0050793	regulation of developmental process	4.22564e-07	FBgn0000017, FBgn0000210, FBgn0000273, FBgn0000382, FBgn0000567, FBgn0000635, FBgn0001078, FBgn0001624, FBgn0002543, FBgn0003165, FBgn0003169, FBgn0003205, FBgn0003371, FBgn0003396, FBgn0003520, FBgn0003870, FBgn0003963, FBgn0003997, FBgn0004583, FBgn0004636, FBgn0004647, FBgn0004838, FBgn0004889, FBgn0005427, FBgn0005536, FBgn0010300, FBgn0010303, FBgn0010473, FBgn0011217, FBgn0011577, FBgn00140…
GO:0019953	sexual reproduction	4.97605e-07	FBgn0000017, FBgn0000210, FBgn0000256, FBgn0000273, FBgn0000382, FBgn0000543, FBgn0000567, FBgn0000575, FBgn0001297, FBgn0001301, FBgn0001624, FBgn0003165, FBgn0003169, FBgn0003205, FBgn0003310, FBgn0003371, FBgn0003447, FBgn0003502, FBgn0003520, FBgn0003721, FBgn0003870, FBgn0004399, FBgn0004510, FBgn0004512, FBgn0004636, FBgn0004647, FBgn0004838, FBgn0004873, FBgn0004907, FBgn0005536, FBgn00056…
GO:0001700	embryonic development via the syncytial blastoderm	5.61541e-07	FBgn0000017, FBgn0000543, FBgn0000575, FBgn0000633, FBgn0001297, FBgn0001624, FBgn0003117, FBgn0003165, FBgn0003169, FBgn0003205, FBgn0003396, FBgn0003502, FBgn0003963, FBgn0003997, FBgn0004636, FBgn0004647, FBgn0004889, FBgn0005536, FBgn0010303, FBgn0011706, FBgn0013732, FBgn0013984, FBgn0014011, FBgn0014020, FBgn0015371, FBgn0024555, FBgn0041094, FBgn0043364, FBgn0250876, FBgn0259212, FBgn02596…
GO:0048592	eye morphogenesis	5.85807e-07	FBgn0000210, FBgn0000382, FBgn0000543, FBgn0000575, FBgn0000635, FBgn0001297, FBgn0001316, FBgn0002413, FBgn0003169, FBgn0003205, FBgn0003310, FBgn0003345, FBgn0003396, FBgn0003870, FBgn0003997, FBgn0004583, FBgn0004636, FBgn0004647, FBgn0004907, FBgn0005536, FBgn0005630, FBgn0011217, FBgn0011817, FBgn0013726, FBgn0014011, FBgn0014020, FBgn0015371, FBgn0015797, FBgn0021873, FBgn0035106, FBgn00381…
GO:0009605	response to external stimulus	6.27843e-07	FBgn0000017, FBgn0000099, FBgn0000239, FBgn0000575, FBgn0001624, FBgn0002543, FBgn0003169, FBgn0003218, FBgn0003371, FBgn0003423, FBgn0003870, FBgn0003997, FBgn0004108, FBgn0004370, FBgn0004647, FBgn0004652, FBgn0004838, FBgn0004873, FBgn0004921, FBgn0005630, FBgn0010300, FBgn0010473, FBgn0011300, FBgn0011592, FBgn0011817, FBgn0013984, FBgn0014019, FBgn0014020, FBgn0015380, FBgn0016078, FBgn00167…
GO:0032504	multicellular organism reproduction	9.57556e-07	FBgn0000017, FBgn0000210, FBgn0000256, FBgn0000273, FBgn0000382, FBgn0000543, FBgn0000567, FBgn0000575, FBgn0001297, FBgn0001301, FBgn0001624, FBgn0003165, FBgn0003169, FBgn0003205, FBgn0003310, FBgn0003371, FBgn0003447, FBgn0003502, FBgn0003520, FBgn0003721, FBgn0003870, FBgn0004399, FBgn0004510, FBgn0004512, FBgn0004624, FBgn0004636, FBgn0004647, FBgn0004652, FBgn0004838, FBgn0004873, FBgn00049…
GO:0048609	multicellular organismal reproductive process	9.57556e-07	FBgn0000017, FBgn0000210, FBgn0000256, FBgn0000273, FBgn0000382, FBgn0000543, FBgn0000567, FBgn0000575, FBgn0001297, FBgn0001301, FBgn0001624, FBgn0003165, FBgn0003169, FBgn0003205, FBgn0003310, FBgn0003371, FBgn0003447, FBgn0003502, FBgn0003520, FBgn0003721, FBgn0003870, FBgn0004399, FBgn0004510, FBgn0004512, FBgn0004624, FBgn0004636, FBgn0004647, FBgn0004652, FBgn0004838, FBgn0004873, FBgn00049…
GO:0019222	regulation of metabolic process	1.08864e-06	FBgn0000017, FBgn0000099, FBgn0000210, FBgn0000273, FBgn0000567, FBgn0000575, FBgn0000611, FBgn0001078, FBgn0001139, FBgn0001297, FBgn0001994, FBgn0002609, FBgn0003117, FBgn0003165, FBgn0003345, FBgn0003371, FBgn0003396, FBgn0003415, FBgn0003520, FBgn0003870, FBgn0003963, FBgn0003997, FBgn0004399, FBgn0004510, FBgn0004583, FBgn0004587, FBgn0004647, FBgn0004656, FBgn0004838, FBgn0004907, FBgn00049…
GO:0007166	cell surface receptor linked signaling pathway	1.3465e-06	FBgn0000273, FBgn0000382, FBgn0000635, FBgn0001105, FBgn0001139, FBgn0002413, FBgn0002609, FBgn0002629, FBgn0003117, FBgn0003169, FBgn0003205, FBgn0003218, FBgn0003310, FBgn0003371, FBgn0003396, FBgn0003415, FBgn0003963, FBgn0004583, FBgn0004647, FBgn0004889, FBgn0004921, FBgn0010329, FBgn0010407, FBgn0010825, FBgn0011224, FBgn0011300, FBgn0011577, FBgn0011817, FBgn0012344, FBgn0013272, FBgn00139…
GO:0010468	regulation of gene expression	1.74568e-06	FBgn0000017, FBgn0000099, FBgn0000210, FBgn0000273, FBgn0000567, FBgn0000575, FBgn0000611, FBgn0001078, FBgn0001139, FBgn0001297, FBgn0001994, FBgn0002609, FBgn0003117, FBgn0003165, FBgn0003345, FBgn0003371, FBgn0003396, FBgn0003415, FBgn0003520, FBgn0003870, FBgn0003963, FBgn0004399, FBgn0004510, FBgn0004587, FBgn0004647, FBgn0004656, FBgn0004838, FBgn0004907, FBgn0004919, FBgn0005630, FBgn00056…
GO:0001558	regulation of cell growth	1.75027e-06	FBgn0002413, FBgn0003205, FBgn0010315, FBgn0013984, FBgn0016131, FBgn0023215, FBgn0028991, FBgn0037015, FBgn0038197, FBgn0086384, FBgn0259176, FBgn0259984, FBgn0260945, FBgn0261560, FBgn0262582, FBgn0262656
GO:0031323	regulation of cellular metabolic process	2.28456e-06	FBgn0000099, FBgn0000210, FBgn0000273, FBgn0000567, FBgn0000575, FBgn0000611, FBgn0001078, FBgn0001139, FBgn0001297, FBgn0001994, FBgn0002609, FBgn0003117, FBgn0003165, FBgn0003345, FBgn0003371, FBgn0003396, FBgn0003415, FBgn0003520, FBgn0003870, FBgn0003963, FBgn0004399, FBgn0004510, FBgn0004583, FBgn0004587, FBgn0004647, FBgn0004656, FBgn0004838, FBgn0004919, FBgn0005630, FBgn0005649, FBgn00102…
GO:0000003	reproduction	3.66145e-06	FBgn0000017, FBgn0000210, FBgn0000256, FBgn0000273, FBgn0000382, FBgn0000543, FBgn0000567, FBgn0000575, FBgn0000635, FBgn0001139, FBgn0001297, FBgn0001301, FBgn0001624, FBgn0003165, FBgn0003169, FBgn0003205, FBgn0003310, FBgn0003371, FBgn0003447, FBgn0003502, FBgn0003520, FBgn0003721, FBgn0003870, FBgn0004399, FBgn0004510, FBgn0004512, FBgn0004624, FBgn0004636, FBgn0004647, FBgn0004652, FBgn00048…
GO:0022414	reproductive process	3.66145e-06	FBgn0000017, FBgn0000210, FBgn0000256, FBgn0000273, FBgn0000382, FBgn0000543, FBgn0000567, FBgn0000575, FBgn0000635, FBgn0001139, FBgn0001297, FBgn0001301, FBgn0001624, FBgn0003165, FBgn0003169, FBgn0003205, FBgn0003310, FBgn0003371, FBgn0003447, FBgn0003502, FBgn0003520, FBgn0003721, FBgn0003870, FBgn0004399, FBgn0004510, FBgn0004512, FBgn0004624, FBgn0004636, FBgn0004647, FBgn0004652, FBgn00048…
GO:0048707	instar larval or pupal morphogenesis	3.73653e-06	FBgn0000099, FBgn0000210, FBgn0000273, FBgn0000567, FBgn0000575, FBgn0000635, FBgn0001078, FBgn0001297, FBgn0001624, FBgn0002413, FBgn0003205, FBgn0003310, FBgn0003345, FBgn0003371, FBgn0003396, FBgn0003447, FBgn0003997, FBgn0004395, FBgn0004399, FBgn0004647, FBgn0004648, FBgn0005427, FBgn0005536, FBgn0010303, FBgn0010825, FBgn0011224, FBgn0011300, FBgn0011577, FBgn0011706, FBgn0011817, FBgn00140…
GO:0001745	compound eye morphogenesis	4.1349e-06	FBgn0000210, FBgn0000382, FBgn0000543, FBgn0000575, FBgn0001297, FBgn0001316, FBgn0002413, FBgn0003169, FBgn0003205, FBgn0003310, FBgn0003345, FBgn0003396, FBgn0003870, FBgn0003997, FBgn0004583, FBgn0004636, FBgn0004647, FBgn0004907, FBgn0005536, FBgn0005630, FBgn0011217, FBgn0011817, FBgn0013726, FBgn0014011, FBgn0014020, FBgn0015371, FBgn0015797, FBgn0021873, FBgn0035106, FBgn0038197, FBgn00402…
GO:0008283	cell proliferation	5.09579e-06	FBgn0000575, FBgn0001105, FBgn0001624, FBgn0003205, FBgn0003396, FBgn0003520, FBgn0004583, FBgn0004647, FBgn0004873, FBgn0004889, FBgn0004907, FBgn0004921, FBgn0010300, FBgn0010315, FBgn0011300, FBgn0013984, FBgn0014020, FBgn0015754, FBgn0015907, FBgn0016131, FBgn0020660, FBgn0021776, FBgn0024555, FBgn0028734, FBgn0038197, FBgn0043884, FBgn0086384, FBgn0259176, FBgn0259685, FBgn0260632, FBgn02611…
GO:0060255	regulation of macromolecule metabolic process	5.14238e-06	FBgn0000017, FBgn0000099, FBgn0000210, FBgn0000273, FBgn0000567, FBgn0000575, FBgn0000611, FBgn0001078, FBgn0001139, FBgn0001297, FBgn0001994, FBgn0002609, FBgn0003117, FBgn0003165, FBgn0003345, FBgn0003371, FBgn0003396, FBgn0003415, FBgn0003520, FBgn0003870, FBgn0003963, FBgn0003997, FBgn0004399, FBgn0004510, FBgn0004587, FBgn0004647, FBgn0004656, FBgn0004838, FBgn0004907, FBgn0004919, FBgn00056…
GO:0042330	taxis	5.46136e-06	FBgn0000017, FBgn0000099, FBgn0000239, FBgn0001624, FBgn0002543, FBgn0003169, FBgn0003423, FBgn0004108, FBgn0004370, FBgn0004647, FBgn0004652, FBgn0004838, FBgn0004873, FBgn0005630, FBgn0010300, FBgn0010473, FBgn0011300, FBgn0011592, FBgn0011817, FBgn0013984, FBgn0014020, FBgn0015380, FBgn0016078, FBgn0016797, FBgn0016977, FBgn0023095, FBgn0023097, FBgn0024245, FBgn0025741, FBgn0025800, FBgn00286…
GO:0006935	chemotaxis	7.65184e-06	FBgn0000017, FBgn0000099, FBgn0000239, FBgn0002543, FBgn0003169, FBgn0004108, FBgn0004370, FBgn0004647, FBgn0004652, FBgn0004838, FBgn0004873, FBgn0005630, FBgn0010300, FBgn0010473, FBgn0011300, FBgn0011592, FBgn0013984, FBgn0014020, FBgn0015380, FBgn0016078, FBgn0016797, FBgn0016977, FBgn0023095, FBgn0023097, FBgn0024245, FBgn0025741, FBgn0025800, FBgn0028645, FBgn0028734, FBgn0028991, FBgn00314…
GO:0071842	cellular component organization at cellular level	7.67203e-06	FBgn0000017, FBgn0000099, FBgn0000239, FBgn0000256, FBgn0000273, FBgn0000541, FBgn0000543, FBgn0000635, FBgn0001105, FBgn0001139, FBgn0001297, FBgn0001301, FBgn0001624, FBgn0002413, FBgn0002543, FBgn0003165, FBgn0003169, FBgn0003371, FBgn0003447, FBgn0003502, FBgn0003520, FBgn0003525, FBgn0003721, FBgn0003870, FBgn0003997, FBgn0004055, FBgn0004108, FBgn0004133, FBgn0004370, FBgn0004399, FBgn00045…
GO:0007552	metamorphosis	9.26214e-06	FBgn0000099, FBgn0000210, FBgn0000273, FBgn0000567, FBgn0000575, FBgn0000635, FBgn0001078, FBgn0001297, FBgn0001624, FBgn0002413, FBgn0003205, FBgn0003310, FBgn0003345, FBgn0003371, FBgn0003396, FBgn0003447, FBgn0003997, FBgn0004395, FBgn0004399, FBgn0004647, FBgn0004648, FBgn0005427, FBgn0005536, FBgn0010303, FBgn0010383, FBgn0010825, FBgn0011224, FBgn0011300, FBgn0011577, FBgn0011706, FBgn00118…
GO:0009886	post-embryonic morphogenesis	9.45255e-06	FBgn0000099, FBgn0000210, FBgn0000273, FBgn0000567, FBgn0000575, FBgn0000635, FBgn0001078, FBgn0001297, FBgn0001624, FBgn0002413, FBgn0003205, FBgn0003310, FBgn0003345, FBgn0003371, FBgn0003396, FBgn0003447, FBgn0003997, FBgn0004395, FBgn0004399, FBgn0004647, FBgn0004648, FBgn0005427, FBgn0005536, FBgn0010303, FBgn0010825, FBgn0011224, FBgn0011300, FBgn0011577, FBgn0011706, FBgn0011817, FBgn00140…
GO:0007391	dorsal closure	1.04278e-05	FBgn0000017, FBgn0000575, FBgn0000633, FBgn0001297, FBgn0001624, FBgn0003117, FBgn0003169, FBgn0003205, FBgn0003396, FBgn0003502, FBgn0003963, FBgn0004636, FBgn0004647, FBgn0005536, FBgn0010303, FBgn0013984, FBgn0014011, FBgn0014020, FBgn0024555, FBgn0043364, FBgn0259212, FBgn0259685, FBgn0261263, FBgn0262733
GO:0080090	regulation of primary metabolic process	1.08049e-05	FBgn0000099, FBgn0000210, FBgn0000273, FBgn0000567, FBgn0000575, FBgn0000611, FBgn0001078, FBgn0001139, FBgn0001297, FBgn0001994, FBgn0002609, FBgn0003117, FBgn0003165, FBgn0003345, FBgn0003371, FBgn0003396, FBgn0003415, FBgn0003520, FBgn0003870, FBgn0003963, FBgn0003997, FBgn0004399, FBgn0004510, FBgn0004587, FBgn0004647, FBgn0004656, FBgn0004838, FBgn0004919, FBgn0005630, FBgn0005649, FBgn00102…
GO:0048569	post-embryonic organ development	1.14447e-05	FBgn0000099, FBgn0000273, FBgn0000575, FBgn0000635, FBgn0001297, FBgn0001624, FBgn0002413, FBgn0003205, FBgn0003310, FBgn0003345, FBgn0003371, FBgn0003396, FBgn0003447, FBgn0003963, FBgn0003997, FBgn0004395, FBgn0004399, FBgn0004647, FBgn0004648, FBgn0005427, FBgn0005536, FBgn0010303, FBgn0010825, FBgn0011224, FBgn0011300, FBgn0011577, FBgn0011817, FBgn0014020, FBgn0016076, FBgn0016797, FBgn00169…
GO:0045595	regulation of cell differentiation	1.61528e-05	FBgn0000017, FBgn0000273, FBgn0000382, FBgn0000635, FBgn0001624, FBgn0003165, FBgn0003169, FBgn0003205, FBgn0003371, FBgn0003520, FBgn0003963, FBgn0003997, FBgn0004583, FBgn0004636, FBgn0004647, FBgn0004838, FBgn0004889, FBgn0005427, FBgn0005536, FBgn0010300, FBgn0010303, FBgn0010473, FBgn0011217, FBgn0011577, FBgn0014011, FBgn0014020, FBgn0015371, FBgn0015754, FBgn0021776, FBgn0021873, FBgn00256…
GO:0071841	cellular component organization or biogenesis at cellular level	1.68327e-05	FBgn0000017, FBgn0000099, FBgn0000239, FBgn0000256, FBgn0000273, FBgn0000541, FBgn0000543, FBgn0000635, FBgn0001105, FBgn0001139, FBgn0001297, FBgn0001301, FBgn0001624, FBgn0002413, FBgn0002543, FBgn0003165, FBgn0003169, FBgn0003371, FBgn0003447, FBgn0003502, FBgn0003520, FBgn0003525, FBgn0003721, FBgn0003870, FBgn0003997, FBgn0004055, FBgn0004108, FBgn0004133, FBgn0004370, FBgn0004399, FBgn00045…
GO:0032989	cellular component morphogenesis	1.70576e-05	FBgn0000017, FBgn0000099, FBgn0000239, FBgn0000541, FBgn0000635, FBgn0001139, FBgn0001297, FBgn0002543, FBgn0003165, FBgn0003169, FBgn0003447, FBgn0003721, FBgn0003870, FBgn0003997, FBgn0004055, FBgn0004108, FBgn0004370, FBgn0004636, FBgn0004647, FBgn0004652, FBgn0004838, FBgn0004873, FBgn0005536, FBgn0005630, FBgn0010280, FBgn0010300, FBgn0010303, FBgn0010473, FBgn0011300, FBgn0011577, FBgn00115…
GO:0003006	developmental process involved in reproduction	2.31825e-05	FBgn0000210, FBgn0000256, FBgn0000273, FBgn0000382, FBgn0000575, FBgn0000635, FBgn0001139, FBgn0001297, FBgn0001301, FBgn0001624, FBgn0003165, FBgn0003169, FBgn0003205, FBgn0003371, FBgn0003502, FBgn0003520, FBgn0003721, FBgn0003870, FBgn0004399, FBgn0004510, FBgn0004636, FBgn0004647, FBgn0004652, FBgn0004838, FBgn0004873, FBgn0004907, FBgn0010303, FBgn0011217, FBgn0011224, FBgn0011577, FBgn00139…
GO:2000026	regulation of multicellular organismal development	2.98148e-05	FBgn0000017, FBgn0000273, FBgn0000382, FBgn0000635, FBgn0002543, FBgn0003165, FBgn0003169, FBgn0003205, FBgn0003371, FBgn0003396, FBgn0003520, FBgn0003870, FBgn0003997, FBgn0004583, FBgn0004636, FBgn0004647, FBgn0004838, FBgn0004889, FBgn0005427, FBgn0005536, FBgn0010300, FBgn0010473, FBgn0011217, FBgn0011577, FBgn0014011, FBgn0014020, FBgn0015371, FBgn0015754, FBgn0021776, FBgn0021873, FBgn00256…
GO:0009791	post-embryonic development	3.09404e-05	FBgn0000099, FBgn0000210, FBgn0000273, FBgn0000541, FBgn0000543, FBgn0000567, FBgn0000575, FBgn0000635, FBgn0001078, FBgn0001297, FBgn0001624, FBgn0002413, FBgn0003205, FBgn0003310, FBgn0003345, FBgn0003371, FBgn0003396, FBgn0003447, FBgn0003963, FBgn0003997, FBgn0004395, FBgn0004399, FBgn0004647, FBgn0004648, FBgn0005427, FBgn0005536, FBgn0010303, FBgn0010383, FBgn0010825, FBgn0011224, FBgn00113…
GO:0009889	regulation of biosynthetic process	3.24627e-05	FBgn0000099, FBgn0000210, FBgn0000273, FBgn0000567, FBgn0000575, FBgn0000611, FBgn0001078, FBgn0001139, FBgn0001297, FBgn0001994, FBgn0002609, FBgn0003117, FBgn0003165, FBgn0003345, FBgn0003371, FBgn0003396, FBgn0003415, FBgn0003520, FBgn0003870, FBgn0003963, FBgn0004399, FBgn0004510, FBgn0004647, FBgn0004656, FBgn0004838, FBgn0004919, FBgn0005630, FBgn0010280, FBgn0010300, FBgn0010303, FBgn00108…
GO:0031326	regulation of cellular biosynthetic process	3.24627e-05	FBgn0000099, FBgn0000210, FBgn0000273, FBgn0000567, FBgn0000575, FBgn0000611, FBgn0001078, FBgn0001139, FBgn0001297, FBgn0001994, FBgn0002609, FBgn0003117, FBgn0003165, FBgn0003345, FBgn0003371, FBgn0003396, FBgn0003415, FBgn0003520, FBgn0003870, FBgn0003963, FBgn0004399, FBgn0004510, FBgn0004647, FBgn0004656, FBgn0004838, FBgn0004919, FBgn0005630, FBgn0010280, FBgn0010300, FBgn0010303, FBgn00108…
GO:0006468	protein phosphorylation	3.39824e-05	FBgn0000017, FBgn0000259, FBgn0000273, FBgn0001297, FBgn0002413, FBgn0003093, FBgn0003169, FBgn0003371, FBgn0003502, FBgn0004624, FBgn0010303, FBgn0010407, FBgn0011300, FBgn0011754, FBgn0011817, FBgn0013759, FBgn0013984, FBgn0015024, FBgn0015380, FBgn0015399, FBgn0015772, FBgn0016126, FBgn0016131, FBgn0024245, FBgn0024326, FBgn0024329, FBgn0025702, FBgn0025936, FBgn0026063, FBgn0026064, FBgn00271…
GO:0007560	imaginal disc morphogenesis	3.63455e-05	FBgn0000099, FBgn0000273, FBgn0000575, FBgn0000635, FBgn0001297, FBgn0001624, FBgn0002413, FBgn0003205, FBgn0003310, FBgn0003345, FBgn0003371, FBgn0003396, FBgn0003447, FBgn0003997, FBgn0004395, FBgn0004399, FBgn0004647, FBgn0004648, FBgn0005427, FBgn0005536, FBgn0010303, FBgn0010825, FBgn0011224, FBgn0011300, FBgn0011577, FBgn0011817, FBgn0014020, FBgn0016076, FBgn0016797, FBgn0016977, FBgn00173…
GO:0048563	post-embryonic organ morphogenesis	3.63455e-05	FBgn0000099, FBgn0000273, FBgn0000575, FBgn0000635, FBgn0001297, FBgn0001624, FBgn0002413, FBgn0003205, FBgn0003310, FBgn0003345, FBgn0003371, FBgn0003396, FBgn0003447, FBgn0003997, FBgn0004395, FBgn0004399, FBgn0004647, FBgn0004648, FBgn0005427, FBgn0005536, FBgn0010303, FBgn0010825, FBgn0011224, FBgn0011300, FBgn0011577, FBgn0011817, FBgn0014020, FBgn0016076, FBgn0016797, FBgn0016977, FBgn00173…
GO:0007411	axon guidance	3.65197e-05	FBgn0000017, FBgn0000099, FBgn0000239, FBgn0002543, FBgn0003169, FBgn0004108, FBgn0004370, FBgn0004647, FBgn0004652, FBgn0004838, FBgn0004873, FBgn0005630, FBgn0010300, FBgn0010473, FBgn0011300, FBgn0011592, FBgn0013984, FBgn0014020, FBgn0015380, FBgn0016797, FBgn0016977, FBgn0023095, FBgn0023097, FBgn0024245, FBgn0025741, FBgn0025800, FBgn0028645, FBgn0028734, FBgn0028991, FBgn0031461, FBgn00416…
GO:0048583	regulation of response to stimulus	4.66767e-05	FBgn0000273, FBgn0000635, FBgn0001139, FBgn0003117, FBgn0003218, FBgn0003310, FBgn0003371, FBgn0003415, FBgn0003963, FBgn0004583, FBgn0004647, FBgn0010303, FBgn0010329, FBgn0010825, FBgn0011577, FBgn0011817, FBgn0015024, FBgn0015269, FBgn0015399, FBgn0020620, FBgn0021873, FBgn0023214, FBgn0024326, FBgn0024329, FBgn0024811, FBgn0028717, FBgn0030555, FBgn0030600, FBgn0030695, FBgn0030842, FBgn00344…
GO:0048736	appendage development	4.8259e-05	FBgn0000099, FBgn0000273, FBgn0000575, FBgn0001078, FBgn0002413, FBgn0003205, FBgn0003310, FBgn0003345, FBgn0003371, FBgn0003396, FBgn0003447, FBgn0003997, FBgn0004395, FBgn0004399, FBgn0004647, FBgn0004648, FBgn0005536, FBgn0010383, FBgn0010825, FBgn0011224, FBgn0011300, FBgn0011577, FBgn0011817, FBgn0014020, FBgn0015380, FBgn0015907, FBgn0016076, FBgn0016797, FBgn0016977, FBgn0017397, FBgn00218…
GO:0007167	enzyme linked receptor protein signaling pathway	4.98558e-05	FBgn0000382, FBgn0000635, FBgn0003117, FBgn0003169, FBgn0003205, FBgn0003310, FBgn0003396, FBgn0003963, FBgn0004583, FBgn0010407, FBgn0010825, FBgn0011300, FBgn0011577, FBgn0013272, FBgn0013984, FBgn0014020, FBgn0015399, FBgn0016977, FBgn0020251, FBgn0023214, FBgn0025800, FBgn0025936, FBgn0028717, FBgn0030600, FBgn0031461, FBgn0034421, FBgn0035106, FBgn0038197, FBgn0041604, FBgn0042085, FBgn00438…
GO:0060284	regulation of cell development	6.08675e-05	FBgn0000017, FBgn0000273, FBgn0000382, FBgn0000635, FBgn0001624, FBgn0003165, FBgn0003205, FBgn0003371, FBgn0003520, FBgn0003997, FBgn0004647, FBgn0004838, FBgn0004889, FBgn0005427, FBgn0005536, FBgn0010300, FBgn0010473, FBgn0011217, FBgn0014011, FBgn0014020, FBgn0015754, FBgn0021776, FBgn0021873, FBgn0025641, FBgn0028734, FBgn0028991, FBgn0030600, FBgn0034720, FBgn0086384, FBgn0259984, FBgn02606…
GO:0003002	regionalization	7.03637e-05	FBgn0000099, FBgn0000256, FBgn0000273, FBgn0000382, FBgn0000611, FBgn0001078, FBgn0002543, FBgn0003117, FBgn0003165, FBgn0003169, FBgn0003205, FBgn0003371, FBgn0003396, FBgn0003415, FBgn0003447, FBgn0003520, FBgn0003721, FBgn0003963, FBgn0004399, FBgn0004510, FBgn0004647, FBgn0004656, FBgn0004838, FBgn0004889, FBgn0010300, FBgn0010303, FBgn0010825, FBgn0011577, FBgn0011592, FBgn0011817, FBgn00140…
GO:0002165	instar larval or pupal development	7.452e-05	FBgn0000099, FBgn0000210, FBgn0000273, FBgn0000541, FBgn0000543, FBgn0000567, FBgn0000575, FBgn0000635, FBgn0001078, FBgn0001297, FBgn0001624, FBgn0002413, FBgn0003205, FBgn0003310, FBgn0003345, FBgn0003371, FBgn0003396, FBgn0003447, FBgn0003997, FBgn0004395, FBgn0004399, FBgn0004647, FBgn0004648, FBgn0005427, FBgn0005536, FBgn0010303, FBgn0010383, FBgn0010825, FBgn0011224, FBgn0011300, FBgn00115…
GO:0048610	cellular process involved in reproduction	7.87594e-05	FBgn0000256, FBgn0000273, FBgn0000382, FBgn0000575, FBgn0001297, FBgn0001301, FBgn0001624, FBgn0003165, FBgn0003169, FBgn0003205, FBgn0003371, FBgn0003502, FBgn0003520, FBgn0003721, FBgn0003870, FBgn0004399, FBgn0004510, FBgn0004512, FBgn0004636, FBgn0004647, FBgn0004838, FBgn0004873, FBgn0004907, FBgn0005630, FBgn0010303, FBgn0011217, FBgn0011224, FBgn0011577, FBgn0013984, FBgn0014011, FBgn00140…
GO:0016331	morphogenesis of embryonic epithelium	8.03951e-05	FBgn0000017, FBgn0000575, FBgn0000633, FBgn0001297, FBgn0001624, FBgn0003117, FBgn0003169, FBgn0003205, FBgn0003396, FBgn0003502, FBgn0003963, FBgn0004636, FBgn0004647, FBgn0005536, FBgn0010303, FBgn0013984, FBgn0014011, FBgn0014020, FBgn0024555, FBgn0027108, FBgn0043364, FBgn0259212, FBgn0259685, FBgn0261263, FBgn0262733
GO:0001751	compound eye photoreceptor cell differentiation	9.86562e-05	FBgn0000210, FBgn0000382, FBgn0000575, FBgn0001297, FBgn0001316, FBgn0003205, FBgn0003310, FBgn0003870, FBgn0004583, FBgn0004636, FBgn0004647, FBgn0004907, FBgn0005536, FBgn0005630, FBgn0011217, FBgn0013726, FBgn0014011, FBgn0021873, FBgn0035106, FBgn0040294, FBgn0043884, FBgn0086384, FBgn0259176, FBgn0259685, FBgn0261263, FBgn0261617, FBgn0261642
GO:0010556	regulation of macromolecule biosynthetic process	9.90876e-05	FBgn0000099, FBgn0000210, FBgn0000273, FBgn0000567, FBgn0000575, FBgn0000611, FBgn0001078, FBgn0001139, FBgn0001297, FBgn0001994, FBgn0002609, FBgn0003117, FBgn0003165, FBgn0003345, FBgn0003371, FBgn0003396, FBgn0003415, FBgn0003520, FBgn0003870, FBgn0003963, FBgn0004399, FBgn0004510, FBgn0004647, FBgn0004656, FBgn0004838, FBgn0004919, FBgn0005630, FBgn0010280, FBgn0010300, FBgn0010303, FBgn00108…
GO:2000112	regulation of cellular macromolecule biosynthetic process	9.90876e-05	FBgn0000099, FBgn0000210, FBgn0000273, FBgn0000567, FBgn0000575, FBgn0000611, FBgn0001078, FBgn0001139, FBgn0001297, FBgn0001994, FBgn0002609, FBgn0003117, FBgn0003165, FBgn0003345, FBgn0003371, FBgn0003396, FBgn0003415, FBgn0003520, FBgn0003870, FBgn0003963, FBgn0004399, FBgn0004510, FBgn0004647, FBgn0004656, FBgn0004838, FBgn0004919, FBgn0005630, FBgn0010280, FBgn0010300, FBgn0010303, FBgn00108…
GO:0035107	appendage morphogenesis	0.000105227	FBgn0000099, FBgn0000273, FBgn0000575, FBgn0001078, FBgn0002413, FBgn0003205, FBgn0003310, FBgn0003345, FBgn0003371, FBgn0003396, FBgn0003447, FBgn0003997, FBgn0004395, FBgn0004399, FBgn0004647, FBgn0004648, FBgn0005536, FBgn0010383, FBgn0010825, FBgn0011224, FBgn0011300, FBgn0011577, FBgn0011817, FBgn0014020, FBgn0015907, FBgn0016076, FBgn0016797, FBgn0016977, FBgn0017397, FBgn0021873, FBgn00258…
GO:0048598	embryonic morphogenesis	0.000127131	FBgn0000017, FBgn0000543, FBgn0000575, FBgn0000633, FBgn0001297, FBgn0001624, FBgn0003117, FBgn0003165, FBgn0003169, FBgn0003205, FBgn0003396, FBgn0003502, FBgn0003525, FBgn0003963, FBgn0003997, FBgn0004636, FBgn0004647, FBgn0005536, FBgn0010303, FBgn0011754, FBgn0013984, FBgn0014011, FBgn0014020, FBgn0017397, FBgn0020251, FBgn0024555, FBgn0027108, FBgn0028978, FBgn0041094, FBgn0043364, FBgn00522…
GO:0019219	regulation of nucleobase, nucleoside, nucleotide and nucleic acid metabolic process	0.000139274	FBgn0000099, FBgn0000210, FBgn0000273, FBgn0000567, FBgn0000575, FBgn0000611, FBgn0001078, FBgn0001139, FBgn0001297, FBgn0001994, FBgn0002609, FBgn0003117, FBgn0003165, FBgn0003345, FBgn0003371, FBgn0003396, FBgn0003415, FBgn0003870, FBgn0003963, FBgn0004399, FBgn0004510, FBgn0004587, FBgn0004647, FBgn0004656, FBgn0004838, FBgn0004919, FBgn0005630, FBgn0005649, FBgn0010280, FBgn0010303, FBgn00108…
GO:0016477	cell migration	0.000150434	FBgn0000382, FBgn0001297, FBgn0001301, FBgn0002543, FBgn0003165, FBgn0003205, FBgn0003447, FBgn0004512, FBgn0004636, FBgn0004647, FBgn0004838, FBgn0010303, FBgn0014011, FBgn0014020, FBgn0016078, FBgn0016977, FBgn0017397, FBgn0020251, FBgn0021873, FBgn0023095, FBgn0041087, FBgn0041092, FBgn0043854, FBgn0052296, FBgn0085443, FBgn0086897, FBgn0086902, FBgn0259176, FBgn0259750, FBgn0259984, FBgn02606…
GO:0051171	regulation of nitrogen compound metabolic process	0.000156587	FBgn0000099, FBgn0000210, FBgn0000273, FBgn0000567, FBgn0000575, FBgn0000611, FBgn0001078, FBgn0001139, FBgn0001297, FBgn0001994, FBgn0002609, FBgn0003117, FBgn0003165, FBgn0003345, FBgn0003371, FBgn0003396, FBgn0003415, FBgn0003870, FBgn0003963, FBgn0004399, FBgn0004510, FBgn0004587, FBgn0004647, FBgn0004656, FBgn0004838, FBgn0004919, FBgn0005630, FBgn0005649, FBgn0010280, FBgn0010303, FBgn00108…
GO:0035220	wing disc development	0.000163393	FBgn0000099, FBgn0000273, FBgn0000575, FBgn0001297, FBgn0002413, FBgn0003205, FBgn0003310, FBgn0003345, FBgn0003371, FBgn0003396, FBgn0003415, FBgn0003447, FBgn0004395, FBgn0004399, FBgn0004647, FBgn0004648, FBgn0005536, FBgn0010825, FBgn0011224, FBgn0011300, FBgn0011577, FBgn0011817, FBgn0014020, FBgn0016076, FBgn0016797, FBgn0016977, FBgn0017397, FBgn0021873, FBgn0025800, FBgn0027594, FBgn00283…
GO:0001754	eye photoreceptor cell differentiation	0.000196848	FBgn0000210, FBgn0000382, FBgn0000575, FBgn0001297, FBgn0001316, FBgn0003205, FBgn0003310, FBgn0003870, FBgn0004583, FBgn0004636, FBgn0004647, FBgn0004907, FBgn0005536, FBgn0005630, FBgn0011217, FBgn0013726, FBgn0014011, FBgn0021873, FBgn0035106, FBgn0040294, FBgn0043884, FBgn0086384, FBgn0259176, FBgn0259685, FBgn0261263, FBgn0261617, FBgn0261642
GO:0060538	skeletal muscle organ development	0.000246627	FBgn0000017, FBgn0000635, FBgn0001297, FBgn0001624, FBgn0003165, FBgn0003371, FBgn0004133, FBgn0004624, FBgn0004647, FBgn0005427, FBgn0015380, FBgn0024245, FBgn0028734, FBgn0029830, FBgn0030600, FBgn0032683, FBgn0034720, FBgn0041605, FBgn0259984, FBgn0260934, FBgn0260945, FBgn0261788, FBgn0262527, FBgn0262735
GO:0006928	cellular component movement	0.00030765	FBgn0000382, FBgn0001297, FBgn0001301, FBgn0002543, FBgn0003165, FBgn0003205, FBgn0003447, FBgn0004512, FBgn0004636, FBgn0004647, FBgn0004838, FBgn0010303, FBgn0011592, FBgn0014011, FBgn0014020, FBgn0016078, FBgn0016797, FBgn0016977, FBgn0017397, FBgn0020251, FBgn0021873, FBgn0023095, FBgn0041087, FBgn0041092, FBgn0043854, FBgn0052296, FBgn0085443, FBgn0086897, FBgn0086902, FBgn0259176, FBgn02597…
GO:0045926	negative regulation of growth	0.000373964	FBgn0000017, FBgn0003371, FBgn0004583, FBgn0005427, FBgn0023215, FBgn0028991, FBgn0030600, FBgn0034720, FBgn0038197, FBgn0041094, FBgn0086384, FBgn0259685, FBgn0261263, FBgn0262081, FBgn0262582
GO:0009966	regulation of signal transduction	0.000400684	FBgn0000273, FBgn0000635, FBgn0001139, FBgn0003218, FBgn0003310, FBgn0003371, FBgn0003415, FBgn0004583, FBgn0004647, FBgn0010303, FBgn0010825, FBgn0011577, FBgn0011817, FBgn0015024, FBgn0015269, FBgn0015399, FBgn0020620, FBgn0021873, FBgn0023214, FBgn0024326, FBgn0024329, FBgn0024811, FBgn0028717, FBgn0030555, FBgn0030600, FBgn0030842, FBgn0034421, FBgn0035106, FBgn0038197, FBgn0041094, FBgn00416…
GO:0007611	learning or memory	0.000460899	FBgn0000273, FBgn0000635, FBgn0003165, FBgn0003371, FBgn0003396, FBgn0003502, FBgn0003520, FBgn0004624, FBgn0004647, FBgn0004648, FBgn0004907, FBgn0010329, FBgn0015269, FBgn0015380, FBgn0028734, FBgn0034046, FBgn0037705, FBgn0040285, FBgn0086902, FBgn0086912, FBgn0262733
GO:0050890	cognition	0.000460899	FBgn0000273, FBgn0000635, FBgn0003165, FBgn0003371, FBgn0003396, FBgn0003502, FBgn0003520, FBgn0004624, FBgn0004647, FBgn0004648, FBgn0004907, FBgn0010329, FBgn0015269, FBgn0015380, FBgn0028734, FBgn0034046, FBgn0037705, FBgn0040285, FBgn0086902, FBgn0086912, FBgn0262733
GO:0048870	cell motility	0.000487947	FBgn0000382, FBgn0001297, FBgn0001301, FBgn0002543, FBgn0003165, FBgn0003205, FBgn0003447, FBgn0004512, FBgn0004636, FBgn0004647, FBgn0004838, FBgn0010303, FBgn0014011, FBgn0014020, FBgn0016078, FBgn0016977, FBgn0017397, FBgn0020251, FBgn0021873, FBgn0023095, FBgn0041087, FBgn0041092, FBgn0043854, FBgn0052296, FBgn0085443, FBgn0086897, FBgn0086902, FBgn0259176, FBgn0259750, FBgn0259984, FBgn02606…
GO:0051252	regulation of RNA metabolic process	0.000611566	FBgn0000099, FBgn0000210, FBgn0000273, FBgn0000567, FBgn0000575, FBgn0000611, FBgn0001078, FBgn0001139, FBgn0001297, FBgn0002609, FBgn0003117, FBgn0003165, FBgn0003345, FBgn0003371, FBgn0003396, FBgn0003415, FBgn0003870, FBgn0003963, FBgn0004399, FBgn0004510, FBgn0004587, FBgn0004647, FBgn0004656, FBgn0004838, FBgn0004919, FBgn0005630, FBgn0005649, FBgn0010280, FBgn0010303, FBgn0014870, FBgn00153…
GO:0045165	cell fate commitment	0.000627248	FBgn0000099, FBgn0000210, FBgn0000382, FBgn0000575, FBgn0000633, FBgn0001105, FBgn0001297, FBgn0001624, FBgn0002543, FBgn0002629, FBgn0003117, FBgn0003165, FBgn0003205, FBgn0003310, FBgn0003415, FBgn0003520, FBgn0003870, FBgn0003963, FBgn0004636, FBgn0004647, FBgn0004873, FBgn0004907, FBgn0004921, FBgn0005630, FBgn0010300, FBgn0015371, FBgn0015754, FBgn0015907, FBgn0016977, FBgn0021776, FBgn00245…
GO:0046530	photoreceptor cell differentiation	0.00064915	FBgn0000210, FBgn0000382, FBgn0000575, FBgn0001297, FBgn0001316, FBgn0003205, FBgn0003310, FBgn0003870, FBgn0004583, FBgn0004636, FBgn0004647, FBgn0004907, FBgn0005536, FBgn0005630, FBgn0011217, FBgn0013726, FBgn0014011, FBgn0021873, FBgn0023214, FBgn0035106, FBgn0040294, FBgn0043884, FBgn0086384, FBgn0259176, FBgn0259685, FBgn0261263, FBgn0261617, FBgn0261642
GO:0048737	imaginal disc-derived appendage development	0.000683755	FBgn0000099, FBgn0000273, FBgn0000575, FBgn0002413, FBgn0003205, FBgn0003310, FBgn0003345, FBgn0003371, FBgn0003396, FBgn0003447, FBgn0003997, FBgn0004395, FBgn0004399, FBgn0004647, FBgn0004648, FBgn0005536, FBgn0010825, FBgn0011224, FBgn0011300, FBgn0011577, FBgn0011817, FBgn0014020, FBgn0015380, FBgn0016076, FBgn0016797, FBgn0016977, FBgn0017397, FBgn0021873, FBgn0025800, FBgn0041604, FBgn00420…
GO:0023051	regulation of signaling	0.000693264	FBgn0000273, FBgn0000635, FBgn0001139, FBgn0002413, FBgn0003165, FBgn0003218, FBgn0003310, FBgn0003371, FBgn0003415, FBgn0004583, FBgn0004647, FBgn0010303, FBgn0010825, FBgn0011577, FBgn0011817, FBgn0015024, FBgn0015269, FBgn0015399, FBgn0020620, FBgn0021873, FBgn0023214, FBgn0024326, FBgn0024329, FBgn0024811, FBgn0028717, FBgn0030555, FBgn0030600, FBgn0030842, FBgn0034421, FBgn0035106, FBgn00381…
GO:0043062	extracellular structure organization	0.000834185	FBgn0000017, FBgn0000635, FBgn0001297, FBgn0001301, FBgn0001624, FBgn0003165, FBgn0003371, FBgn0003502, FBgn0004624, FBgn0004873, FBgn0005427, FBgn0010303, FBgn0016797, FBgn0028734, FBgn0029830, FBgn0030600, FBgn0034720, FBgn0035049, FBgn0038975, FBgn0041605, FBgn0260934, FBgn0260945, FBgn0261617, FBgn0261788, FBgn0262527, FBgn0262733, FBgn0262735
GO:0048518	positive regulation of biological process	0.000851522	FBgn0000210, FBgn0000256, FBgn0002413, FBgn0002543, FBgn0003117, FBgn0003165, FBgn0003205, FBgn0003415, FBgn0003520, FBgn0003997, FBgn0004583, FBgn0004647, FBgn0004838, FBgn0005630, FBgn0010280, FBgn0010303, FBgn0010315, FBgn0011300, FBgn0011577, FBgn0011706, FBgn0013726, FBgn0013984, FBgn0015269, FBgn0015371, FBgn0024329, FBgn0024811, FBgn0026160, FBgn0028717, FBgn0030695, FBgn0032683, FBgn00337…
GO:0007476	imaginal disc-derived wing morphogenesis	0.000959213	FBgn0000099, FBgn0000273, FBgn0000575, FBgn0002413, FBgn0003205, FBgn0003310, FBgn0003345, FBgn0003371, FBgn0003396, FBgn0003447, FBgn0004395, FBgn0004399, FBgn0004647, FBgn0004648, FBgn0005536, FBgn0010825, FBgn0011224, FBgn0011300, FBgn0011577, FBgn0011817, FBgn0014020, FBgn0016076, FBgn0016797, FBgn0016977, FBgn0017397, FBgn0021873, FBgn0025800, FBgn0041604, FBgn0042085, FBgn0052062, FBgn00522…
GO:0007519	skeletal muscle tissue development	0.000966319	FBgn0000017, FBgn0000635, FBgn0001297, FBgn0001624, FBgn0003165, FBgn0003371, FBgn0004133, FBgn0004624, FBgn0004647, FBgn0005427, FBgn0028734, FBgn0030600, FBgn0034720, FBgn0041605, FBgn0259984, FBgn0260934, FBgn0260945, FBgn0261788, FBgn0262527, FBgn0262735
GO:0007472	wing disc morphogenesis	0.00107782	FBgn0000099, FBgn0000273, FBgn0000575, FBgn0002413, FBgn0003205, FBgn0003310, FBgn0003345, FBgn0003371, FBgn0003396, FBgn0003447, FBgn0004395, FBgn0004399, FBgn0004647, FBgn0004648, FBgn0005536, FBgn0010825, FBgn0011224, FBgn0011300, FBgn0011577, FBgn0011817, FBgn0014020, FBgn0016076, FBgn0016797, FBgn0016977, FBgn0017397, FBgn0021873, FBgn0025800, FBgn0041604, FBgn0042085, FBgn0052062, FBgn00522…
GO:0051674	localization of cell	0.00114878	FBgn0000382, FBgn0001297, FBgn0001301, FBgn0002543, FBgn0003165, FBgn0003205, FBgn0003447, FBgn0004512, FBgn0004636, FBgn0004647, FBgn0004838, FBgn0010303, FBgn0014011, FBgn0014020, FBgn0016078, FBgn0016977, FBgn0017397, FBgn0020251, FBgn0021873, FBgn0023095, FBgn0041087, FBgn0041092, FBgn0043854, FBgn0052296, FBgn0085443, FBgn0086897, FBgn0086902, FBgn0259176, FBgn0259750, FBgn0259984, FBgn02606…
GO:0035114	imaginal disc-derived appendage morphogenesis	0.00144094	FBgn0000099, FBgn0000273, FBgn0000575, FBgn0002413, FBgn0003205, FBgn0003310, FBgn0003345, FBgn0003371, FBgn0003396, FBgn0003447, FBgn0003997, FBgn0004395, FBgn0004399, FBgn0004647, FBgn0004648, FBgn0005536, FBgn0010825, FBgn0011224, FBgn0011300, FBgn0011577, FBgn0011817, FBgn0014020, FBgn0016076, FBgn0016797, FBgn0016977, FBgn0017397, FBgn0021873, FBgn0025800, FBgn0041604, FBgn0042085, FBgn00520…
GO:0061061	muscle structure development	0.00144094	FBgn0000017, FBgn0000099, FBgn0000210, FBgn0000635, FBgn0001297, FBgn0001624, FBgn0003165, FBgn0003345, FBgn0003371, FBgn0004133, FBgn0004624, FBgn0004647, FBgn0004652, FBgn0004873, FBgn0005427, FBgn0010280, FBgn0014011, FBgn0015380, FBgn0017397, FBgn0022764, FBgn0024245, FBgn0024811, FBgn0028734, FBgn0029830, FBgn0030600, FBgn0030699, FBgn0032683, FBgn0034720, FBgn0041605, FBgn0259750, FBgn02599…
GO:0042127	regulation of cell proliferation	0.00147318	FBgn0001624, FBgn0003396, FBgn0004583, FBgn0004647, FBgn0004889, FBgn0010300, FBgn0013984, FBgn0028734, FBgn0038197, FBgn0086384, FBgn0259176, FBgn0259685, FBgn0260632, FBgn0261113, FBgn0261263, FBgn0261647, FBgn0262081
GO:0007635	chemosensory behavior	0.00152816	FBgn0000273, FBgn0000635, FBgn0001078, FBgn0003371, FBgn0003396, FBgn0004399, FBgn0004907, FBgn0004921, FBgn0015269, FBgn0015380, FBgn0027108, FBgn0028734, FBgn0034046, FBgn0037705, FBgn0085434, FBgn0086384, FBgn0086912, FBgn0250876, FBgn0261113, FBgn0261263, FBgn0262733
GO:0048522	positive regulation of cellular process	0.00156693	FBgn0000210, FBgn0000256, FBgn0002413, FBgn0002543, FBgn0003117, FBgn0003165, FBgn0003205, FBgn0003415, FBgn0003520, FBgn0003997, FBgn0004583, FBgn0004647, FBgn0004838, FBgn0005630, FBgn0010280, FBgn0010303, FBgn0010315, FBgn0011577, FBgn0011706, FBgn0013726, FBgn0013984, FBgn0015371, FBgn0024329, FBgn0024811, FBgn0026160, FBgn0028717, FBgn0032683, FBgn0033716, FBgn0034421, FBgn0034967, FBgn00370…
GO:0048729	tissue morphogenesis	0.00161406	FBgn0000017, FBgn0000382, FBgn0000575, FBgn0000633, FBgn0001297, FBgn0001624, FBgn0002413, FBgn0003117, FBgn0003169, FBgn0003205, FBgn0003310, FBgn0003396, FBgn0003502, FBgn0003870, FBgn0003963, FBgn0004636, FBgn0004647, FBgn0005536, FBgn0005630, FBgn0010303, FBgn0011817, FBgn0013984, FBgn0014011, FBgn0014020, FBgn0016977, FBgn0017397, FBgn0020251, FBgn0023095, FBgn0024555, FBgn0027108, FBgn00433…
GO:0014706	striated muscle tissue development	0.0022238	FBgn0000017, FBgn0000635, FBgn0001297, FBgn0001624, FBgn0003165, FBgn0003345, FBgn0003371, FBgn0004133, FBgn0004624, FBgn0004647, FBgn0005427, FBgn0028734, FBgn0030600, FBgn0034720, FBgn0041605, FBgn0259984, FBgn0260934, FBgn0260945, FBgn0261788, FBgn0262527, FBgn0262735
GO:0065008	regulation of biological quality	0.00255844	FBgn0000017, FBgn0000256, FBgn0000543, FBgn0000635, FBgn0001297, FBgn0001316, FBgn0002413, FBgn0003165, FBgn0003205, FBgn0003371, FBgn0003502, FBgn0003870, FBgn0003963, FBgn0004636, FBgn0004647, FBgn0004907, FBgn0004921, FBgn0005427, FBgn0005536, FBgn0010303, FBgn0010315, FBgn0010329, FBgn0010383, FBgn0011217, FBgn0011747, FBgn0012344, FBgn0013759, FBgn0013984, FBgn0014011, FBgn0014020, FBgn00152…
GO:0051124	synaptic growth at neuromuscular junction	0.00264664	FBgn0000017, FBgn0000635, FBgn0001297, FBgn0001624, FBgn0003165, FBgn0003371, FBgn0005427, FBgn0028734, FBgn0030600, FBgn0034720, FBgn0041605, FBgn0260934, FBgn0260945, FBgn0262735
GO:0060537	muscle tissue development	0.00266889	FBgn0000017, FBgn0000635, FBgn0001297, FBgn0001624, FBgn0003165, FBgn0003345, FBgn0003371, FBgn0004133, FBgn0004624, FBgn0004647, FBgn0005427, FBgn0028734, FBgn0030600, FBgn0034720, FBgn0041605, FBgn0259984, FBgn0260934, FBgn0260945, FBgn0261788, FBgn0262527, FBgn0262735
GO:0006793	phosphorus metabolic process	0.00266928	FBgn0000017, FBgn0000259, FBgn0000273, FBgn0000382, FBgn0001297, FBgn0002413, FBgn0003093, FBgn0003169, FBgn0003371, FBgn0003502, FBgn0003525, FBgn0004370, FBgn0004583, FBgn0004624, FBgn0004889, FBgn0010303, FBgn0010407, FBgn0011300, FBgn0011754, FBgn0011817, FBgn0013759, FBgn0013810, FBgn0013984, FBgn0015024, FBgn0015380, FBgn0015399, FBgn0015772, FBgn0016078, FBgn0016126, FBgn0016131, FBgn00221…
GO:0006796	phosphate metabolic process	0.00266928	FBgn0000017, FBgn0000259, FBgn0000273, FBgn0000382, FBgn0001297, FBgn0002413, FBgn0003093, FBgn0003169, FBgn0003371, FBgn0003502, FBgn0003525, FBgn0004370, FBgn0004583, FBgn0004624, FBgn0004889, FBgn0010303, FBgn0010407, FBgn0011300, FBgn0011754, FBgn0011817, FBgn0013759, FBgn0013810, FBgn0013984, FBgn0015024, FBgn0015380, FBgn0015399, FBgn0015772, FBgn0016078, FBgn0016126, FBgn0016131, FBgn00221…
GO:0007163	establishment or maintenance of cell polarity	0.00268115	FBgn0000273, FBgn0000382, FBgn0000633, FBgn0001297, FBgn0001624, FBgn0002413, FBgn0003205, FBgn0003310, FBgn0003447, FBgn0004647, FBgn0004889, FBgn0004907, FBgn0005630, FBgn0011224, FBgn0011817, FBgn0013759, FBgn0014011, FBgn0014020, FBgn0015797, FBgn0040294, FBgn0086897, FBgn0259212, FBgn0259685, FBgn0260934, FBgn0261263, FBgn0261451, FBgn0261617, FBgn0262081
GO:0009968	negative regulation of signal transduction	0.00274946	FBgn0000273, FBgn0000635, FBgn0001139, FBgn0003371, FBgn0004647, FBgn0010825, FBgn0011817, FBgn0015024, FBgn0015399, FBgn0030600, FBgn0034421, FBgn0035106, FBgn0038197, FBgn0041094, FBgn0041604, FBgn0042085, FBgn0044028, FBgn0046763, FBgn0085450, FBgn0259176, FBgn0259685, FBgn0259878, FBgn0260945, FBgn0262656
GO:0042048	olfactory behavior	0.00318232	FBgn0000273, FBgn0000635, FBgn0001078, FBgn0003371, FBgn0003396, FBgn0004399, FBgn0004907, FBgn0015269, FBgn0015380, FBgn0027108, FBgn0028734, FBgn0034046, FBgn0037705, FBgn0085434, FBgn0086384, FBgn0086912, FBgn0250876, FBgn0261113, FBgn0261263, FBgn0262733
GO:0048469	cell maturation	0.00321387	FBgn0000256, FBgn0000273, FBgn0003205, FBgn0003520, FBgn0003721, FBgn0004399, FBgn0004510, FBgn0004647, FBgn0004838, FBgn0004907, FBgn0011217, FBgn0011224, FBgn0014011, FBgn0015754, FBgn0015797, FBgn0021776, FBgn0028734, FBgn0037245, FBgn0040294, FBgn0086384, FBgn0086897, FBgn0086902, FBgn0260780, FBgn0260934
GO:0002009	morphogenesis of an epithelium	0.00370398	FBgn0000017, FBgn0000382, FBgn0000575, FBgn0000633, FBgn0001297, FBgn0001624, FBgn0002413, FBgn0003117, FBgn0003169, FBgn0003205, FBgn0003310, FBgn0003396, FBgn0003502, FBgn0003870, FBgn0003963, FBgn0004636, FBgn0004647, FBgn0005536, FBgn0005630, FBgn0010303, FBgn0011817, FBgn0013984, FBgn0014011, FBgn0014020, FBgn0016977, FBgn0020251, FBgn0023095, FBgn0024555, FBgn0027108, FBgn0043364, FBgn00868…
GO:0006350	transcription	0.003966	FBgn0000099, FBgn0000210, FBgn0000273, FBgn0000541, FBgn0000567, FBgn0000575, FBgn0000611, FBgn0001078, FBgn0001139, FBgn0001297, FBgn0001994, FBgn0002609, FBgn0003117, FBgn0003165, FBgn0003345, FBgn0003371, FBgn0003396, FBgn0003415, FBgn0003870, FBgn0003963, FBgn0004399, FBgn0004510, FBgn0004647, FBgn0004656, FBgn0004919, FBgn0005630, FBgn0010280, FBgn0010300, FBgn0010303, FBgn0010825, FBgn00153…
GO:0009890	negative regulation of biosynthetic process	0.00408367	FBgn0000575, FBgn0001139, FBgn0002609, FBgn0003117, FBgn0003165, FBgn0003396, FBgn0003870, FBgn0004399, FBgn0004647, FBgn0004656, FBgn0004838, FBgn0010825, FBgn0011224, FBgn0011706, FBgn0015371, FBgn0016070, FBgn0022361, FBgn0022764, FBgn0023214, FBgn0024308, FBgn0027339, FBgn0028387, FBgn0028734, FBgn0032330, FBgn0035895, FBgn0037760, FBgn0039631, FBgn0086897, FBgn0260632, FBgn0260866, FBgn02615…
GO:0031327	negative regulation of cellular biosynthetic process	0.00408367	FBgn0000575, FBgn0001139, FBgn0002609, FBgn0003117, FBgn0003165, FBgn0003396, FBgn0003870, FBgn0004399, FBgn0004647, FBgn0004656, FBgn0004838, FBgn0010825, FBgn0011224, FBgn0011706, FBgn0015371, FBgn0016070, FBgn0022361, FBgn0022764, FBgn0023214, FBgn0024308, FBgn0027339, FBgn0028387, FBgn0028734, FBgn0032330, FBgn0035895, FBgn0037760, FBgn0039631, FBgn0086897, FBgn0260632, FBgn0260866, FBgn02615…
GO:0035120	post-embryonic appendage morphogenesis	0.0045382	FBgn0000099, FBgn0000273, FBgn0000575, FBgn0002413, FBgn0003205, FBgn0003310, FBgn0003345, FBgn0003371, FBgn0003396, FBgn0003447, FBgn0004395, FBgn0004399, FBgn0004647, FBgn0004648, FBgn0005536, FBgn0010825, FBgn0011224, FBgn0011300, FBgn0011577, FBgn0011817, FBgn0014020, FBgn0016076, FBgn0016797, FBgn0016977, FBgn0017397, FBgn0021873, FBgn0025800, FBgn0041604, FBgn0042085, FBgn0052062, FBgn00522…
GO:0045449	regulation of transcription	0.00480765	FBgn0000099, FBgn0000210, FBgn0000273, FBgn0000567, FBgn0000575, FBgn0000611, FBgn0001078, FBgn0001139, FBgn0001297, FBgn0001994, FBgn0002609, FBgn0003117, FBgn0003165, FBgn0003345, FBgn0003371, FBgn0003396, FBgn0003415, FBgn0003870, FBgn0003963, FBgn0004399, FBgn0004510, FBgn0004647, FBgn0004656, FBgn0004919, FBgn0005630, FBgn0010280, FBgn0010303, FBgn0010825, FBgn0015371, FBgn0016076, FBgn00169…
GO:0023057	negative regulation of signaling	0.00507284	FBgn0000273, FBgn0000635, FBgn0001139, FBgn0003371, FBgn0004647, FBgn0010825, FBgn0011817, FBgn0015024, FBgn0015399, FBgn0030600, FBgn0034421, FBgn0035106, FBgn0038197, FBgn0041094, FBgn0041604, FBgn0042085, FBgn0044028, FBgn0046763, FBgn0085450, FBgn0259176, FBgn0259685, FBgn0259878, FBgn0260945, FBgn0262656
GO:0050808	synapse organization	0.00539653	FBgn0000017, FBgn0000635, FBgn0001297, FBgn0001624, FBgn0003165, FBgn0003371, FBgn0004624, FBgn0005427, FBgn0016797, FBgn0028734, FBgn0029830, FBgn0030600, FBgn0034720, FBgn0038975, FBgn0041605, FBgn0260934, FBgn0260945, FBgn0261617, FBgn0261788, FBgn0262527, FBgn0262735
GO:0071844	cellular component assembly at cellular level	0.00542492	FBgn0000017, FBgn0000256, FBgn0000273, FBgn0000541, FBgn0000635, FBgn0001297, FBgn0001624, FBgn0003165, FBgn0003371, FBgn0003447, FBgn0003502, FBgn0003520, FBgn0003721, FBgn0003870, FBgn0004399, FBgn0004510, FBgn0004587, FBgn0004624, FBgn0004636, FBgn0004647, FBgn0004838, FBgn0004873, FBgn0005427, FBgn0010303, FBgn0013726, FBgn0014011, FBgn0014020, FBgn0015754, FBgn0015777, FBgn0015797, FBgn00173…
GO:0016310	phosphorylation	0.00549081	FBgn0000017, FBgn0000259, FBgn0000273, FBgn0001297, FBgn0002413, FBgn0003093, FBgn0003169, FBgn0003371, FBgn0003502, FBgn0004583, FBgn0004624, FBgn0010303, FBgn0010407, FBgn0011300, FBgn0011754, FBgn0011817, FBgn0013759, FBgn0013984, FBgn0015024, FBgn0015380, FBgn0015399, FBgn0015772, FBgn0016126, FBgn0016131, FBgn0023214, FBgn0024245, FBgn0024326, FBgn0024329, FBgn0025702, FBgn0025936, FBgn00260…
GO:0007626	locomotory behavior	0.00557651	FBgn0000259, FBgn0000273, FBgn0000575, FBgn0001624, FBgn0002413, FBgn0003371, FBgn0003423, FBgn0003870, FBgn0005630, FBgn0010329, FBgn0010473, FBgn0013759, FBgn0015269, FBgn0016076, FBgn0022160, FBgn0027594, FBgn0028734, FBgn0030600, FBgn0038402, FBgn0086912, FBgn0250876, FBgn0260938, FBgn0261617
GO:0009987	cellular process	0.00561555	FBgn0000017, FBgn0000064, FBgn0000071, FBgn0000099, FBgn0000210, FBgn0000239, FBgn0000256, FBgn0000259, FBgn0000273, FBgn0000382, FBgn0000541, FBgn0000543, FBgn0000567, FBgn0000575, FBgn0000611, FBgn0000633, FBgn0000635, FBgn0001078, FBgn0001105, FBgn0001139, FBgn0001216, FBgn0001226, FBgn0001230, FBgn0001257, FBgn0001297, FBgn0001301, FBgn0001316, FBgn0001624, FBgn0001994, FBgn0002413, FBgn00025…
GO:0007528	neuromuscular junction development	0.00583305	FBgn0000017, FBgn0000635, FBgn0001297, FBgn0001624, FBgn0003165, FBgn0003371, FBgn0004624, FBgn0005427, FBgn0028734, FBgn0030600, FBgn0034720, FBgn0041605, FBgn0260934, FBgn0260945, FBgn0261788, FBgn0262527, FBgn0262735
GO:0048741	skeletal muscle fiber development	0.00583305	FBgn0000017, FBgn0000635, FBgn0001297, FBgn0001624, FBgn0003165, FBgn0003371, FBgn0004624, FBgn0005427, FBgn0028734, FBgn0030600, FBgn0034720, FBgn0041605, FBgn0260934, FBgn0260945, FBgn0261788, FBgn0262527, FBgn0262735
GO:0010648	negative regulation of cell communication	0.00587695	FBgn0000273, FBgn0000635, FBgn0001139, FBgn0003371, FBgn0004647, FBgn0010825, FBgn0011817, FBgn0015024, FBgn0015399, FBgn0030600, FBgn0034421, FBgn0035106, FBgn0038197, FBgn0041094, FBgn0041604, FBgn0042085, FBgn0044028, FBgn0046763, FBgn0085450, FBgn0259176, FBgn0259685, FBgn0259878, FBgn0260945, FBgn0262656
GO:0042692	muscle cell differentiation	0.00604267	FBgn0000017, FBgn0000210, FBgn0000635, FBgn0001297, FBgn0001624, FBgn0003165, FBgn0003345, FBgn0003371, FBgn0004133, FBgn0004624, FBgn0004647, FBgn0004873, FBgn0005427, FBgn0014011, FBgn0017397, FBgn0024811, FBgn0028734, FBgn0030600, FBgn0034720, FBgn0041605, FBgn0260934, FBgn0260945, FBgn0261788, FBgn0262527, FBgn0262735
GO:0060429	epithelium development	0.0060914	FBgn0000017, FBgn0000382, FBgn0000575, FBgn0000633, FBgn0001297, FBgn0001624, FBgn0002413, FBgn0003117, FBgn0003169, FBgn0003205, FBgn0003310, FBgn0003396, FBgn0003502, FBgn0003870, FBgn0003963, FBgn0004636, FBgn0004647, FBgn0005536, FBgn0005630, FBgn0010303, FBgn0011817, FBgn0013984, FBgn0014011, FBgn0014020, FBgn0016977, FBgn0020251, FBgn0023095, FBgn0024555, FBgn0027108, FBgn0043364, FBgn00868…
GO:0006464	protein modification process	0.0061143	FBgn0000017, FBgn0000239, FBgn0000259, FBgn0000273, FBgn0000382, FBgn0001297, FBgn0002413, FBgn0003093, FBgn0003169, FBgn0003371, FBgn0003502, FBgn0003525, FBgn0003997, FBgn0004370, FBgn0004624, FBgn0004889, FBgn0010303, FBgn0010407, FBgn0011217, FBgn0011300, FBgn0011706, FBgn0011754, FBgn0011817, FBgn0013759, FBgn0013984, FBgn0015024, FBgn0015380, FBgn0015399, FBgn0015772, FBgn0016126, FBgn00161…
GO:0048747	muscle fiber development	0.00636534	FBgn0000017, FBgn0000210, FBgn0000635, FBgn0001297, FBgn0001624, FBgn0003165, FBgn0003371, FBgn0004624, FBgn0005427, FBgn0028734, FBgn0030600, FBgn0034720, FBgn0041605, FBgn0260934, FBgn0260945, FBgn0261788, FBgn0262527, FBgn0262735
GO:0016055	Wnt receptor signaling pathway	0.00660727	FBgn0001139, FBgn0002413, FBgn0003371, FBgn0003415, FBgn0004889, FBgn0011577, FBgn0011817, FBgn0014020, FBgn0015024, FBgn0015380, FBgn0016797, FBgn0016977, FBgn0020251, FBgn0024245, FBgn0041604, FBgn0044028, FBgn0046763, FBgn0260934, FBgn0261617
GO:0048585	negative regulation of response to stimulus	0.00679919	FBgn0000273, FBgn0000635, FBgn0001139, FBgn0003371, FBgn0004647, FBgn0010825, FBgn0011817, FBgn0015024, FBgn0015399, FBgn0030600, FBgn0034421, FBgn0035106, FBgn0038197, FBgn0041094, FBgn0041604, FBgn0042085, FBgn0044028, FBgn0046763, FBgn0085450, FBgn0259176, FBgn0259685, FBgn0259878, FBgn0260945, FBgn0262656
GO:0051093	negative regulation of developmental process	0.00755854	FBgn0000017, FBgn0003169, FBgn0003205, FBgn0003371, FBgn0003396, FBgn0003963, FBgn0004583, FBgn0004636, FBgn0004647, FBgn0004889, FBgn0005427, FBgn0010300, FBgn0011217, FBgn0011577, FBgn0015371, FBgn0021873, FBgn0028734, FBgn0028991, FBgn0030600, FBgn0034720, FBgn0259176, FBgn0260635, FBgn0261263
GO:0007154	cell communication	0.00780732	FBgn0000017, FBgn0000273, FBgn0000635, FBgn0001139, FBgn0001624, FBgn0002413, FBgn0003165, FBgn0003371, FBgn0003415, FBgn0004624, FBgn0004647, FBgn0005427, FBgn0010303, FBgn0010329, FBgn0010825, FBgn0011577, FBgn0011817, FBgn0013759, FBgn0015024, FBgn0015399, FBgn0017397, FBgn0020251, FBgn0021873, FBgn0024329, FBgn0024811, FBgn0025702, FBgn0025726, FBgn0028717, FBgn0028734, FBgn0029830, FBgn00306…
GO:0051146	striated muscle cell differentiation	0.00785739	FBgn0000017, FBgn0000210, FBgn0000635, FBgn0001297, FBgn0001624, FBgn0003165, FBgn0003345, FBgn0003371, FBgn0004133, FBgn0004624, FBgn0004873, FBgn0005427, FBgn0014011, FBgn0017397, FBgn0024811, FBgn0028734, FBgn0030600, FBgn0034720, FBgn0041605, FBgn0260934, FBgn0260945, FBgn0261788, FBgn0262527, FBgn0262735
GO:0048638	regulation of developmental growth	0.00824213	FBgn0000017, FBgn0000635, FBgn0003165, FBgn0003371, FBgn0004583, FBgn0005427, FBgn0011577, FBgn0028734, FBgn0028991, FBgn0030600, FBgn0034720, FBgn0041604, FBgn0259984, FBgn0261263, FBgn0261811
GO:0010558	negative regulation of macromolecule biosynthetic process	0.00841518	FBgn0000575, FBgn0001139, FBgn0002609, FBgn0003117, FBgn0003165, FBgn0003396, FBgn0003870, FBgn0004399, FBgn0004647, FBgn0004656, FBgn0004838, FBgn0010825, FBgn0011224, FBgn0011706, FBgn0015371, FBgn0016070, FBgn0022361, FBgn0022764, FBgn0023214, FBgn0024308, FBgn0027339, FBgn0028387, FBgn0028734, FBgn0032330, FBgn0035895, FBgn0037760, FBgn0039631, FBgn0086897, FBgn0260632, FBgn0261560, FBgn02616…
GO:2000113	negative regulation of cellular macromolecule biosynthetic process	0.00841518	FBgn0000575, FBgn0001139, FBgn0002609, FBgn0003117, FBgn0003165, FBgn0003396, FBgn0003870, FBgn0004399, FBgn0004647, FBgn0004656, FBgn0004838, FBgn0010825, FBgn0011224, FBgn0011706, FBgn0015371, FBgn0016070, FBgn0022361, FBgn0022764, FBgn0023214, FBgn0024308, FBgn0027339, FBgn0028387, FBgn0028734, FBgn0032330, FBgn0035895, FBgn0037760, FBgn0039631, FBgn0086897, FBgn0260632, FBgn0261560, FBgn02616…
GO:0007517	muscle organ development	0.00960829	FBgn0000017, FBgn0000099, FBgn0000635, FBgn0001297, FBgn0001624, FBgn0003165, FBgn0003371, FBgn0004133, FBgn0004624, FBgn0004647, FBgn0004652, FBgn0005427, FBgn0010280, FBgn0015380, FBgn0022764, FBgn0024245, FBgn0028734, FBgn0029830, FBgn0030600, FBgn0032683, FBgn0034720, FBgn0041605, FBgn0259750, FBgn0259984, FBgn0260934, FBgn0260945, FBgn0261642, FBgn0261788, FBgn0262527, FBgn0262735
GO:0048732	gland development	0.00960829	FBgn0000210, FBgn0000543, FBgn0000567, FBgn0000611, FBgn0000633, FBgn0001078, FBgn0002543, FBgn0003117, FBgn0003169, FBgn0003396, FBgn0003502, FBgn0003963, FBgn0003997, FBgn0004647, FBgn0011592, FBgn0011706, FBgn0014011, FBgn0014020, FBgn0015380, FBgn0016797, FBgn0024245, FBgn0034967, FBgn0035049, FBgn0043364, FBgn0259176, FBgn0259685, FBgn0259984, FBgn0260634, FBgn0261239, FBgn0262733
GO:0022607	cellular component assembly	0.00971752	FBgn0000017, FBgn0000256, FBgn0000273, FBgn0000541, FBgn0000635, FBgn0001297, FBgn0001624, FBgn0003165, FBgn0003371, FBgn0003447, FBgn0003502, FBgn0003520, FBgn0003721, FBgn0003870, FBgn0004399, FBgn0004510, FBgn0004587, FBgn0004624, FBgn0004636, FBgn0004647, FBgn0004838, FBgn0004873, FBgn0005427, FBgn0010303, FBgn0013726, FBgn0014011, FBgn0014020, FBgn0015754, FBgn0015777, FBgn0015797, FBgn00173…
GO:0007309	oocyte axis specification	0.0104469	FBgn0000256, FBgn0000273, FBgn0003205, FBgn0003520, FBgn0003721, FBgn0004399, FBgn0004510, FBgn0004647, FBgn0004838, FBgn0004907, FBgn0011224, FBgn0014011, FBgn0015754, FBgn0015797, FBgn0021776, FBgn0028734, FBgn0037245, FBgn0040294, FBgn0086384, FBgn0086897, FBgn0260934
GO:0009880	embryonic pattern specification	0.0113425	FBgn0000256, FBgn0000273, FBgn0000382, FBgn0001078, FBgn0003117, FBgn0003165, FBgn0003205, FBgn0003371, FBgn0003520, FBgn0003721, FBgn0003963, FBgn0004399, FBgn0004510, FBgn0004647, FBgn0004656, FBgn0004838, FBgn0010825, FBgn0014011, FBgn0015797, FBgn0016078, FBgn0016131, FBgn0020251, FBgn0021776, FBgn0023214, FBgn0040294, FBgn0041604, FBgn0086384, FBgn0086897, FBgn0086902, FBgn0260632, FBgn02609…
GO:0035282	segmentation	0.011422	FBgn0000099, FBgn0000256, FBgn0000273, FBgn0000382, FBgn0001078, FBgn0003117, FBgn0003165, FBgn0003205, FBgn0003371, FBgn0003520, FBgn0003721, FBgn0003963, FBgn0004399, FBgn0004510, FBgn0004647, FBgn0004656, FBgn0004838, FBgn0010300, FBgn0010825, FBgn0014011, FBgn0015797, FBgn0016131, FBgn0016977, FBgn0020251, FBgn0021776, FBgn0039286, FBgn0040294, FBgn0041604, FBgn0086384, FBgn0086897, FBgn00869…
GO:0031324	negative regulation of cellular metabolic process	0.0118913	FBgn0000575, FBgn0001139, FBgn0002609, FBgn0003117, FBgn0003165, FBgn0003396, FBgn0003870, FBgn0004399, FBgn0004647, FBgn0004656, FBgn0004838, FBgn0010825, FBgn0011224, FBgn0011706, FBgn0014870, FBgn0015371, FBgn0016070, FBgn0022361, FBgn0022764, FBgn0023214, FBgn0024308, FBgn0027339, FBgn0028387, FBgn0028734, FBgn0032330, FBgn0035895, FBgn0037760, FBgn0039631, FBgn0086897, FBgn0260400, FBgn02606…
GO:0055001	muscle cell development	0.0122536	FBgn0000017, FBgn0000210, FBgn0000635, FBgn0001297, FBgn0001624, FBgn0003165, FBgn0003345, FBgn0003371, FBgn0004624, FBgn0004873, FBgn0005427, FBgn0017397, FBgn0028734, FBgn0030600, FBgn0034720, FBgn0041605, FBgn0260934, FBgn0260945, FBgn0261788, FBgn0262527, FBgn0262735
GO:0007613	memory	0.0128526	FBgn0000273, FBgn0000635, FBgn0003165, FBgn0003520, FBgn0004624, FBgn0004647, FBgn0004648, FBgn0010329, FBgn0015269, FBgn0015380, FBgn0028734, FBgn0040285, FBgn0086902
GO:0022603	regulation of anatomical structure morphogenesis	0.0130706	FBgn0000382, FBgn0003169, FBgn0003205, FBgn0003396, FBgn0003997, FBgn0004647, FBgn0005536, FBgn0010473, FBgn0011217, FBgn0014011, FBgn0014020, FBgn0015371, FBgn0015754, FBgn0021873, FBgn0025641, FBgn0028734, FBgn0028991, FBgn0086384, FBgn0259984, FBgn0260635
GO:0048599	oocyte development	0.0130889	FBgn0000256, FBgn0000273, FBgn0003205, FBgn0003520, FBgn0003721, FBgn0004399, FBgn0004510, FBgn0004647, FBgn0004838, FBgn0004907, FBgn0011224, FBgn0014011, FBgn0015754, FBgn0015797, FBgn0021776, FBgn0028734, FBgn0037245, FBgn0040294, FBgn0086384, FBgn0086897, FBgn0260780, FBgn0260934
GO:0043412	macromolecule modification	0.0134399	FBgn0000017, FBgn0000239, FBgn0000259, FBgn0000273, FBgn0000382, FBgn0001297, FBgn0002413, FBgn0003093, FBgn0003169, FBgn0003371, FBgn0003502, FBgn0003525, FBgn0003997, FBgn0004370, FBgn0004624, FBgn0004889, FBgn0010303, FBgn0010407, FBgn0011217, FBgn0011300, FBgn0011706, FBgn0011754, FBgn0011817, FBgn0013759, FBgn0013984, FBgn0015024, FBgn0015380, FBgn0015399, FBgn0015772, FBgn0016126, FBgn00161…
GO:0051960	regulation of nervous system development	0.0135803	FBgn0000017, FBgn0000382, FBgn0000635, FBgn0003165, FBgn0003205, FBgn0003371, FBgn0004647, FBgn0004889, FBgn0005427, FBgn0005536, FBgn0010300, FBgn0010473, FBgn0011217, FBgn0014011, FBgn0014020, FBgn0015754, FBgn0021873, FBgn0025641, FBgn0028734, FBgn0028991, FBgn0030600, FBgn0034720, FBgn0259984
GO:0021700	developmental maturation	0.013759	FBgn0000256, FBgn0000273, FBgn0003205, FBgn0003520, FBgn0003721, FBgn0004399, FBgn0004510, FBgn0004647, FBgn0004838, FBgn0004907, FBgn0011217, FBgn0011224, FBgn0014011, FBgn0015754, FBgn0015797, FBgn0021776, FBgn0028734, FBgn0037245, FBgn0040294, FBgn0086384, FBgn0086897, FBgn0086902, FBgn0260780, FBgn0260934
GO:0010646	regulation of cell communication	0.015531	FBgn0000273, FBgn0000635, FBgn0001139, FBgn0002413, FBgn0003165, FBgn0003371, FBgn0003415, FBgn0004647, FBgn0010303, FBgn0010825, FBgn0011577, FBgn0011817, FBgn0015024, FBgn0015399, FBgn0024329, FBgn0024811, FBgn0028717, FBgn0030600, FBgn0034421, FBgn0035106, FBgn0038197, FBgn0041094, FBgn0041604, FBgn0041605, FBgn0042085, FBgn0044028, FBgn0046763, FBgn0085450, FBgn0259176, FBgn0259685, FBgn02598…
GO:0007417	central nervous system development	0.0170998	FBgn0000017, FBgn0000210, FBgn0000259, FBgn0000382, FBgn0000575, FBgn0000611, FBgn0000635, FBgn0001624, FBgn0002543, FBgn0003870, FBgn0004108, FBgn0004370, FBgn0004647, FBgn0004652, FBgn0005427, FBgn0005630, FBgn0010300, FBgn0010407, FBgn0011300, FBgn0011706, FBgn0015754, FBgn0025800, FBgn0025936, FBgn0028734, FBgn0086758, FBgn0086912, FBgn0250876, FBgn0259984, FBgn0260400, FBgn0260632, FBgn02627…
GO:0044260	cellular macromolecule metabolic process	0.0171236	FBgn0000017, FBgn0000099, FBgn0000210, FBgn0000239, FBgn0000259, FBgn0000273, FBgn0000382, FBgn0000541, FBgn0000567, FBgn0000575, FBgn0000611, FBgn0001078, FBgn0001139, FBgn0001216, FBgn0001226, FBgn0001230, FBgn0001297, FBgn0001994, FBgn0002413, FBgn0002609, FBgn0003093, FBgn0003117, FBgn0003165, FBgn0003169, FBgn0003227, FBgn0003345, FBgn0003371, FBgn0003396, FBgn0003415, FBgn0003502, FBgn00035…
GO:0007281	germ cell development	0.0183084	FBgn0000256, FBgn0000273, FBgn0000575, FBgn0003165, FBgn0003169, FBgn0003205, FBgn0003520, FBgn0003721, FBgn0004399, FBgn0004510, FBgn0004647, FBgn0004838, FBgn0004873, FBgn0004907, FBgn0011217, FBgn0011224, FBgn0011577, FBgn0013984, FBgn0014011, FBgn0015754, FBgn0015797, FBgn0021776, FBgn0026206, FBgn0028734, FBgn0037245, FBgn0040294, FBgn0041087, FBgn0086384, FBgn0086897, FBgn0259937, FBgn02606…
GO:0007308	oocyte construction	0.0195112	FBgn0000256, FBgn0000273, FBgn0003205, FBgn0003520, FBgn0003721, FBgn0004399, FBgn0004510, FBgn0004647, FBgn0004838, FBgn0004907, FBgn0011224, FBgn0014011, FBgn0015754, FBgn0015797, FBgn0021776, FBgn0028734, FBgn0037245, FBgn0040294, FBgn0086384, FBgn0086897, FBgn0260934
GO:0008285	negative regulation of cell proliferation	0.0221247	FBgn0001624, FBgn0003396, FBgn0004583, FBgn0004889, FBgn0010300, FBgn0038197, FBgn0086384, FBgn0261113, FBgn0261263, FBgn0261647, FBgn0262081
GO:0009994	oocyte differentiation	0.0237535	FBgn0000256, FBgn0000273, FBgn0003205, FBgn0003520, FBgn0003721, FBgn0004399, FBgn0004510, FBgn0004647, FBgn0004838, FBgn0004873, FBgn0004907, FBgn0011224, FBgn0014011, FBgn0015754, FBgn0015797, FBgn0021776, FBgn0028734, FBgn0037245, FBgn0040294, FBgn0086384, FBgn0086897, FBgn0260780, FBgn0260934
GO:0035556	intracellular signal transduction	0.0256476	FBgn0000273, FBgn0001297, FBgn0003093, FBgn0003205, FBgn0003371, FBgn0003502, FBgn0004583, FBgn0004636, FBgn0004647, FBgn0004907, FBgn0010303, FBgn0010315, FBgn0014011, FBgn0014020, FBgn0015269, FBgn0015797, FBgn0016131, FBgn0021873, FBgn0023214, FBgn0024326, FBgn0024329, FBgn0024555, FBgn0024811, FBgn0025726, FBgn0028717, FBgn0030842, FBgn0031906, FBgn0034421, FBgn0036368, FBgn0039889, FBgn00403…
GO:0007315	pole plasm assembly	0.0277369	FBgn0000256, FBgn0000273, FBgn0003520, FBgn0003721, FBgn0004399, FBgn0004510, FBgn0004838, FBgn0014011, FBgn0015797, FBgn0021776, FBgn0040294, FBgn0086384, FBgn0086897, FBgn0260934
GO:0019094	pole plasm mRNA localization	0.0283295	FBgn0000256, FBgn0000273, FBgn0003520, FBgn0003721, FBgn0004510, FBgn0004838, FBgn0014011, FBgn0015797, FBgn0021776, FBgn0040294, FBgn0086384, FBgn0086897, FBgn0260934
GO:0007297	ovarian follicle cell migration	0.0284832	FBgn0001297, FBgn0001301, FBgn0003205, FBgn0004647, FBgn0004838, FBgn0010303, FBgn0014020, FBgn0041092, FBgn0052296, FBgn0085443, FBgn0086897, FBgn0086902, FBgn0259176, FBgn0259750, FBgn0259984, FBgn0260635, FBgn0260934
GO:0002376	immune system process	0.0301288	FBgn0000541, FBgn0000543, FBgn0001297, FBgn0003117, FBgn0003205, FBgn0003371, FBgn0003447, FBgn0003963, FBgn0004636, FBgn0004647, FBgn0005630, FBgn0010303, FBgn0014011, FBgn0014020, FBgn0015770, FBgn0021873, FBgn0024329, FBgn0027930, FBgn0029167, FBgn0030695, FBgn0034476, FBgn0043575, FBgn0043577, FBgn0043884, FBgn0051660, FBgn0086902, FBgn0259984, FBgn0260632, FBgn0260780, FBgn0260866, FBgn02609…
GO:0007028	cytoplasm organization	0.0316819	FBgn0000256, FBgn0000273, FBgn0003520, FBgn0003721, FBgn0004399, FBgn0004510, FBgn0004838, FBgn0013984, FBgn0014011, FBgn0015797, FBgn0021776, FBgn0040294, FBgn0086384, FBgn0086897, FBgn0260934
GO:0007316	pole plasm RNA localization	0.0363063	FBgn0000256, FBgn0000273, FBgn0003520, FBgn0003721, FBgn0004510, FBgn0004838, FBgn0014011, FBgn0015797, FBgn0021776, FBgn0040294, FBgn0086384, FBgn0086897, FBgn0260934
GO:0055002	striated muscle cell development	0.0393574	FBgn0000017, FBgn0000210, FBgn0000635, FBgn0001297, FBgn0001624, FBgn0003165, FBgn0003371, FBgn0004624, FBgn0004873, FBgn0005427, FBgn0017397, FBgn0028734, FBgn0030600, FBgn0034720, FBgn0041605, FBgn0260934, FBgn0260945, FBgn0261788, FBgn0262527, FBgn0262735
GO:0007416	synapse assembly	0.0477095	FBgn0000017, FBgn0000635, FBgn0001297, FBgn0001624, FBgn0003165, FBgn0003371, FBgn0005427, FBgn0028734, FBgn0030600, FBgn0034720, FBgn0041605, FBgn0260934, FBgn0260945, FBgn0261617, FBgn0262735
S2 ttk knock-down, down-regulated genes
GO:0044281	small molecule metabolic process	0.00141675	FBgn0000565, FBgn0001142, FBgn0004050, FBgn0004797, FBgn0004852, FBgn0011361, FBgn0011704, FBgn0013772, FBgn0014427, FBgn0014930, FBgn0022338, FBgn0022774, FBgn0023023, FBgn0023477, FBgn0023535, FBgn0025592, FBgn0025687, FBgn0027572, FBgn0028336, FBgn0028342, FBgn0028670, FBgn0028962, FBgn0029706, FBgn0030007, FBgn0030329, FBgn0030485, FBgn0031717, FBgn0031845, FBgn0032001, FBgn0032002, FBgn00320…
GO:0042180	cellular ketone metabolic process	0.0218073	FBgn0000565, FBgn0001142, FBgn0011361, FBgn0013772, FBgn0014427, FBgn0022774, FBgn0023535, FBgn0027572, FBgn0028336, FBgn0028962, FBgn0029706, FBgn0030007, FBgn0030485, FBgn0032350, FBgn0032922, FBgn0033879, FBgn0034628, FBgn0035064, FBgn0035593, FBgn0035854, FBgn0035942, FBgn0036629, FBgn0036691, FBgn0037574, FBgn0038516, FBgn0039049, FBgn0039156, FBgn0039635, FBgn0040064, FBgn0051075, FBgn00520…
GO:0006082	organic acid metabolic process	0.0270059	FBgn0000565, FBgn0001142, FBgn0011361, FBgn0013772, FBgn0014427, FBgn0022774, FBgn0023535, FBgn0027572, FBgn0028336, FBgn0028962, FBgn0029706, FBgn0030007, FBgn0030485, FBgn0032350, FBgn0033879, FBgn0034628, FBgn0035064, FBgn0035593, FBgn0035854, FBgn0035942, FBgn0036629, FBgn0036691, FBgn0038516, FBgn0039049, FBgn0039156, FBgn0039635, FBgn0040064, FBgn0051075, FBgn0052068, FBgn0261673, FBgn02627…
GO:0019752	carboxylic acid metabolic process	0.0270059	FBgn0000565, FBgn0001142, FBgn0011361, FBgn0013772, FBgn0014427, FBgn0022774, FBgn0023535, FBgn0027572, FBgn0028336, FBgn0028962, FBgn0029706, FBgn0030007, FBgn0030485, FBgn0032350, FBgn0033879, FBgn0034628, FBgn0035064, FBgn0035593, FBgn0035854, FBgn0035942, FBgn0036629, FBgn0036691, FBgn0038516, FBgn0039049, FBgn0039156, FBgn0039635, FBgn0040064, FBgn0051075, FBgn0052068, FBgn0261673, FBgn02627…
GO:0043436	oxoacid metabolic process	0.0270059	FBgn0000565, FBgn0001142, FBgn0011361, FBgn0013772, FBgn0014427, FBgn0022774, FBgn0023535, FBgn0027572, FBgn0028336, FBgn0028962, FBgn0029706, FBgn0030007, FBgn0030485, FBgn0032350, FBgn0033879, FBgn0034628, FBgn0035064, FBgn0035593, FBgn0035854, FBgn0035942, FBgn0036629, FBgn0036691, FBgn0038516, FBgn0039049, FBgn0039156, FBgn0039635, FBgn0040064, FBgn0051075, FBgn0052068, FBgn0261673, FBgn02627…
