# Supplementary material for: Tramtrack Is Genetically Upstream of Genes Controlling Tracheal Tube Size in Drosophila
Source: PLoS One. 2011 Dec 22;6(12):e28985. doi: 10.1371/journal.pone.0028985 (PMC3245245; doi:10.1371/journal.pone.0028985)
Supplement: File S1 — Archive (gzip2 compressed tar ball format) with 82 PDF files showing scatter plots for GO biological process terms with more than 50 annotated genes. Legend analogous to Figure 2. (BZ2) [file pone.0028985.s013.bz2]

Archive with 85 entries (84 files):
- scatterplots for 82 GO process terms with more than 50 genes
- scatterplots for 82 GO process terms with more than 50 genes/._.DS_Store
- scatterplots for 82 GO process terms with more than 50 genes/.DS_Store
- scatterplots for 82 GO process terms with more than 50 genes/actin filament organization-results.pdf
- scatterplots for 82 GO process terms with more than 50 genes/apoptosis-results.pdf
- scatterplots for 82 GO process terms with more than 50 genes/autophagic cell death-results.pdf
- scatterplots for 82 GO process terms with more than 50 genes/axon guidance-results.pdf
- scatterplots for 82 GO process terms with more than 50 genes/biological_process-results.pdf
- scatterplots for 82 GO process terms with more than 50 genes/border follicle cell migration-results.pdf
- scatterplots for 82 GO process terms with more than 50 genes/carbohydrate metabolic process-results.pdf
- scatterplots for 82 GO process terms with more than 50 genes/cell adhesion-results.pdf
- scatterplots for 82 GO process terms with more than 50 genes/cell proliferation-results.pdf
- scatterplots for 82 GO process terms with more than 50 genes/cell redox homeostasis-results.pdf
- scatterplots for 82 GO process terms with more than 50 genes/cellular process-results.pdf
- scatterplots for 82 GO process terms with more than 50 genes/central nervous system development-results.pdf
- scatterplots for 82 GO process terms with more than 50 genes/chitin metabolic process-results.pdf
- scatterplots for 82 GO process terms with more than 50 genes/chromatin assembly or disassembly-results.pdf
- scatterplots for 82 GO process terms with more than 50 genes/compound eye development-results.pdf
- scatterplots for 82 GO process terms with more than 50 genes/compound eye morphogenesis-results.pdf
- scatterplots for 82 GO process terms with more than 50 genes/cytokinesis-results.pdf
- scatterplots for 82 GO process terms with more than 50 genes/defense response-results.pdf
- scatterplots for 82 GO process terms with more than 50 genes/dendrite morphogenesis-results.pdf
- scatterplots for 82 GO process terms with more than 50 genes/determination of adult lifespan-results.pdf
- scatterplots for 82 GO process terms with more than 50 genes/DNA repair-results.pdf
- scatterplots for 82 GO process terms with more than 50 genes/dorsal closure-results.pdf
- scatterplots for 82 GO process terms with more than 50 genes/embryonic development via the syncytial blastoderm-results.pdf
- scatterplots for 82 GO process terms with more than 50 genes/G-protein coupled receptor protein signaling pathway-results.pdf
- scatterplots for 82 GO process terms with more than 50 genes/heart development-results.pdf
- scatterplots for 82 GO process terms with more than 50 genes/imaginal disc-derived wing morphogenesis-results.pdf
- scatterplots for 82 GO process terms with more than 50 genes/intracellular protein transport-results.pdf
- scatterplots for 82 GO process terms with more than 50 genes/intracellular signal transduction-results.pdf
- scatterplots for 82 GO process terms with more than 50 genes/ion transport-results.pdf
- scatterplots for 82 GO process terms with more than 50 genes/lipid metabolic process-results.pdf
- scatterplots for 82 GO process terms with more than 50 genes/mesoderm development-results.pdf
- scatterplots for 82 GO process terms with more than 50 genes/metabolic process-results.pdf
- scatterplots for 82 GO process terms with more than 50 genes/microtubule-based movement-results.pdf
- scatterplots for 82 GO process terms with more than 50 genes/mitosis-results.pdf
- scatterplots for 82 GO process terms with more than 50 genes/mitotic spindle elongation-results.pdf
- scatterplots for 82 GO process terms with more than 50 genes/mitotic spindle organization-results.pdf
- scatterplots for 82 GO process terms with more than 50 genes/multicellular organism reproduction-results.pdf
- scatterplots for 82 GO process terms with more than 50 genes/muscle organ development-results.pdf
- scatterplots for 82 GO process terms with more than 50 genes/mushroom body development-results.pdf
- scatterplots for 82 GO process terms with more than 50 genes/negative regulation of transcription from RNA polymerase II promoter-results.pdf
- scatterplots for 82 GO process terms with more than 50 genes/negative regulation of transcription, DNA-dependent-results.pdf
- scatterplots for 82 GO process terms with more than 50 genes/nervous system development-results.pdf
- scatterplots for 82 GO process terms with more than 50 genes/neurotransmitter secretion-results.pdf
- scatterplots for 82 GO process terms with more than 50 genes/nuclear mRNA splicing, via spliceosome-results.pdf
- scatterplots for 82 GO process terms with more than 50 genes/oogenesis-results.pdf
- scatterplots for 82 GO process terms with more than 50 genes/open tracheal system development-results.pdf
- scatterplots for 82 GO process terms with more than 50 genes/ovarian follicle cell development-results.pdf
- scatterplots for 82 GO process terms with more than 50 genes/oxidation-reduction process-results.pdf
- scatterplots for 82 GO process terms with more than 50 genes/peripheral nervous system development-results.pdf
- scatterplots for 82 GO process terms with more than 50 genes/phagocytosis, engulfment-results.pdf
- scatterplots for 82 GO process terms with more than 50 genes/positive regulation of transcription, DNA-dependent-results.pdf
- scatterplots for 82 GO process terms with more than 50 genes/protein dephosphorylation-results.pdf
- scatterplots for 82 GO process terms with more than 50 genes/protein folding-results.pdf
- scatterplots for 82 GO process terms with more than 50 genes/protein localization-results.pdf
- scatterplots for 82 GO process terms with more than 50 genes/protein phosphorylation-results.pdf
- scatterplots for 82 GO process terms with more than 50 genes/protein transport-results.pdf
- scatterplots for 82 GO process terms with more than 50 genes/proteolysis-results.pdf
- scatterplots for 82 GO process terms with more than 50 genes/regulation of alternative nuclear mRNA splicing, via spliceosome-results.pdf
- scatterplots for 82 GO process terms with more than 50 genes/regulation of cell shape-results.pdf
- scatterplots for 82 GO process terms with more than 50 genes/regulation of transcription from RNA polymerase II promoter-results.pdf
- scatterplots for 82 GO process terms with more than 50 genes/regulation of transcription, DNA-dependent-results.pdf
- scatterplots for 82 GO process terms with more than 50 genes/response to DNA damage stimulus-results.pdf
- scatterplots for 82 GO process terms with more than 50 genes/response to heat-results.pdf
- scatterplots for 82 GO process terms with more than 50 genes/salivary gland cell autophagic cell death-results.pdf
- scatterplots for 82 GO process terms with more than 50 genes/salivary gland morphogenesis-results.pdf
- scatterplots for 82 GO process terms with more than 50 genes/sensory organ development-results.pdf
- scatterplots for 82 GO process terms with more than 50 genes/sensory perception of chemical stimulus-results.pdf
- scatterplots for 82 GO process terms with more than 50 genes/sensory perception of smell-results.pdf
- scatterplots for 82 GO process terms with more than 50 genes/sensory perception of taste-results.pdf
- scatterplots for 82 GO process terms with more than 50 genes/signal transduction-results.pdf
- scatterplots for 82 GO process terms with more than 50 genes/small GTPase mediated signal transduction-results.pdf
- scatterplots for 82 GO process terms with more than 50 genes/sodium ion transport-results.pdf
- scatterplots for 82 GO process terms with more than 50 genes/spermatogenesis-results.pdf
- scatterplots for 82 GO process terms with more than 50 genes/transcription initiation from RNA polymerase II promoter-results.pdf
- scatterplots for 82 GO process terms with more than 50 genes/translation-results.pdf
- scatterplots for 82 GO process terms with more than 50 genes/translational initiation-results.pdf
- scatterplots for 82 GO process terms with more than 50 genes/transmembrane transport-results.pdf
- scatterplots for 82 GO process terms with more than 50 genes/transport-results.pdf
- scatterplots for 82 GO process terms with more than 50 genes/ubiquitin-dependent protein catabolic process-results.pdf
- scatterplots for 82 GO process terms with more than 50 genes/vesicle-mediated transport-results.pdf
- scatterplots for 82 GO process terms with more than 50 genes/wing disc development-results.pdf
- scatterplots for 82 GO process terms with more than 50 genes/Wnt receptor signaling pathway-results.pdf
